# Supplementary material for: Predicting delayed methotrexate elimination in pediatric acute lymphoblastic leukemia patients: an innovative web-based machine learning tool developed through a multicenter, retrospective analysis
Source: BMC Med Inform Decis Mak. 2023 Aug 3;23:148. doi: 10.1186/s12911-023-02248-7 (PMC10398990; doi:10.1186/s12911-023-02248-7)
Supplement: Supplementary file 1 — Supplementary Material 1 [file 12911_2023_2248_MOESM1_ESM.xlsx]

## Sheet: AdaBoost
AUC values under different parameter combinations in the AdaBoost algorithm
nrounds	max_depth	AUC		legend
10	1	0.864		nrounds: Max number of boosting iterations.
10	2	0.88		max_depth: The maximum depth of the tree.
10	3	0.876		AUC: Area under the curve.
10	4	0.872
10	5	0.881
10	6	0.86
10	7	0.89
10	8	0.88
10	9	0.893
10	10	0.883
20	1	0.879
20	2	0.88
20	3	0.885
20	4	0.879
20	5	0.88
20	6	0.874
20	7	0.883
20	8	0.88
20	9	0.881
20	10	0.885
30	1	0.881
30	2	0.882
30	3	0.887
30	4	0.881
30	5	0.883
30	6	0.87
30	7	0.882
30	8	0.881
30	9	0.876
30	10	0.887
40	1	0.875
40	2	0.883
40	3	0.884
40	4	0.875
40	5	0.882
40	6	0.869
40	7	0.89
40	8	0.886
40	9	0.879
40	10	0.89
50	1	0.882
50	2	0.881
50	3	0.878
50	4	0.88
50	5	0.882
50	6	0.873
50	7	0.886
50	8	0.888
50	9	0.879
50	10	0.89
60	1	0.886
60	2	0.881
60	3	0.877
60	4	0.877
60	5	0.881
60	6	0.874
60	7	0.888
60	8	0.889
60	9	0.879
60	10	0.89
70	1	0.878
70	2	0.879
70	3	0.877
70	4	0.875
70	5	0.876
70	6	0.879
70	7	0.888
70	8	0.887
70	9	0.879
70	10	0.889
80	1	0.878
80	2	0.885
80	3	0.878
80	4	0.875
80	5	0.882
80	6	0.878
80	7	0.886
80	8	0.884
80	9	0.88
80	10	0.888
90	1	0.88
90	2	0.884
90	3	0.879
90	4	0.873
90	5	0.886
90	6	0.879
90	7	0.885
90	8	0.887
90	9	0.878
90	10	0.887
100	1	0.881
100	2	0.884
100	3	0.879
100	4	0.872
100	5	0.882
100	6	0.876
100	7	0.884
100	8	0.889
100	9	0.878
100	10	0.89
110	1	0.882
110	2	0.881
110	3	0.879
110	4	0.874
110	5	0.885
110	6	0.875
110	7	0.886
110	8	0.888
110	9	0.878
110	10	0.887
120	1	0.881
120	2	0.881
120	3	0.878
120	4	0.877
120	5	0.885
120	6	0.875
120	7	0.886
120	8	0.886
120	9	0.876
120	10	0.887
130	1	0.881
130	2	0.882
130	3	0.877
130	4	0.877
130	5	0.885
130	6	0.876
130	7	0.886
130	8	0.887
130	9	0.876
130	10	0.887
140	1	0.88
140	2	0.883
140	3	0.876
140	4	0.877
140	5	0.883
140	6	0.88
140	7	0.886
140	8	0.886
140	9	0.879
140	10	0.889
150	1	0.875
150	2	0.882
150	3	0.878
150	4	0.876
150	5	0.885
150	6	0.888
150	7	0.885
150	8	0.881
150	9	0.878
150	10	0.888
160	1	0.877
160	2	0.879
160	3	0.877
160	4	0.876
160	5	0.884
160	6	0.885
160	7	0.886
160	8	0.882
160	9	0.882
160	10	0.888
170	1	0.878
170	2	0.879
170	3	0.877
170	4	0.875
170	5	0.883
170	6	0.885
170	7	0.887
170	8	0.883
170	9	0.882
170	10	0.89
180	1	0.878
180	2	0.879
180	3	0.876
180	4	0.875
180	5	0.883
180	6	0.886
180	7	0.891
180	8	0.881
180	9	0.882
180	10	0.889
190	1	0.877
190	2	0.88
190	3	0.878
190	4	0.876
190	5	0.882
190	6	0.887
190	7	0.89
190	8	0.885
190	9	0.884
190	10	0.89
200	1	0.875
200	2	0.879
200	3	0.879
200	4	0.876
200	5	0.884
200	6	0.886
200	7	0.892
200	8	0.883
200	9	0.882
200	10	0.89
210	1	0.874
210	2	0.879
210	3	0.876
210	4	0.875
210	5	0.883
210	6	0.886
210	7	0.892
210	8	0.884
210	9	0.883
210	10	0.891
220	1	0.874
220	2	0.878
220	3	0.882
220	4	0.873
220	5	0.885
220	6	0.886
220	7	0.891
220	8	0.883
220	9	0.883
220	10	0.888
230	1	0.876
230	2	0.876
230	3	0.876
230	4	0.876
230	5	0.884
230	6	0.884
230	7	0.889
230	8	0.884
230	9	0.88
230	10	0.889
240	1	0.877
240	2	0.875
240	3	0.877
240	4	0.878
240	5	0.883
240	6	0.885
240	7	0.888
240	8	0.884
240	9	0.881
240	10	0.886
250	1	0.877
250	2	0.874
250	3	0.877
250	4	0.885
250	5	0.881
250	6	0.886
250	7	0.889
250	8	0.884
250	9	0.881
250	10	0.888
260	1	0.875
260	2	0.874
260	3	0.875
260	4	0.883
260	5	0.882
260	6	0.886
260	7	0.89
260	8	0.884
260	9	0.881
260	10	0.886
270	1	0.877
270	2	0.876
270	3	0.875
270	4	0.881
270	5	0.883
270	6	0.885
270	7	0.891
270	8	0.883
270	9	0.881
270	10	0.885
280	1	0.877
280	2	0.878
280	3	0.875
280	4	0.881
280	5	0.884
280	6	0.884
280	7	0.891
280	8	0.883
280	9	0.881
280	10	0.886
290	1	0.877
290	2	0.876
290	3	0.875
290	4	0.878
290	5	0.882
290	6	0.885
290	7	0.889
290	8	0.883
290	9	0.882
290	10	0.885
300	1	0.877
300	2	0.875
300	3	0.874
300	4	0.878
300	5	0.883
300	6	0.884
300	7	0.888
300	8	0.883
300	9	0.882
300	10	0.886

## Sheet: RFC
AUC values under different parameter combinations in the RFC algorithm
ntree	mtry	AUC		legend
100	1	0.867		ntree: Number of trees to grow.
100	2	0.867		mtry: Number of variables randomly sampled as candidates at each split.
100	3	0.866		AUC: Area under the curve.
100	4	0.875
100	5	0.869
100	6	0.869
100	7	0.871
100	8	0.87
100	9	0.872
100	10	0.873
200	1	0.875
200	2	0.868
200	3	0.867
200	4	0.873
200	5	0.871
200	6	0.869
200	7	0.872
200	8	0.875
200	9	0.874
200	10	0.87
300	1	0.874
300	2	0.87
300	3	0.869
300	4	0.872
300	5	0.872
300	6	0.871
300	7	0.87
300	8	0.873
300	9	0.871
300	10	0.869
400	1	0.875
400	2	0.868
400	3	0.868
400	4	0.871
400	5	0.871
400	6	0.871
400	7	0.87
400	8	0.873
400	9	0.87
400	10	0.871
500	1	0.873
500	2	0.868
500	3	0.868
500	4	0.871
500	5	0.871
500	6	0.87
500	7	0.872
500	8	0.873
500	9	0.872
500	10	0.872
600	1	0.874
600	2	0.868
600	3	0.867
600	4	0.872
600	5	0.871
600	6	0.871
600	7	0.873
600	8	0.872
600	9	0.871
600	10	0.872
700	1	0.872
700	2	0.868
700	3	0.868
700	4	0.872
700	5	0.87
700	6	0.871
700	7	0.873
700	8	0.872
700	9	0.871
700	10	0.871
800	1	0.872
800	2	0.869
800	3	0.868
800	4	0.871
800	5	0.87
800	6	0.871
800	7	0.873
800	8	0.871
800	9	0.872
800	10	0.872
900	1	0.871
900	2	0.87
900	3	0.867
900	4	0.872
900	5	0.87
900	6	0.87
900	7	0.872
900	8	0.872
900	9	0.872
900	10	0.872
1000	1	0.872
1000	2	0.869
1000	3	0.868
1000	4	0.872
1000	5	0.87
1000	6	0.87
1000	7	0.872
1000	8	0.871
1000	9	0.872
1000	10	0.872
1100	1	0.871
1100	2	0.869
1100	3	0.868
1100	4	0.873
1100	5	0.87
1100	6	0.871
1100	7	0.872
1100	8	0.872
1100	9	0.872
1100	10	0.873
1200	1	0.871
1200	2	0.869
1200	3	0.867
1200	4	0.872
1200	5	0.87
1200	6	0.871
1200	7	0.872
1200	8	0.872
1200	9	0.872
1200	10	0.872
1300	1	0.871
1300	2	0.869
1300	3	0.867
1300	4	0.872
1300	5	0.87
1300	6	0.871
1300	7	0.871
1300	8	0.872
1300	9	0.871
1300	10	0.872
1400	1	0.872
1400	2	0.868
1400	3	0.868
1400	4	0.872
1400	5	0.87
1400	6	0.871
1400	7	0.871
1400	8	0.871
1400	9	0.871
1400	10	0.872
1500	1	0.872
1500	2	0.868
1500	3	0.869
1500	4	0.872
1500	5	0.87
1500	6	0.871
1500	7	0.872
1500	8	0.871
1500	9	0.871
1500	10	0.871
1600	1	0.872
1600	2	0.868
1600	3	0.869
1600	4	0.872
1600	5	0.87
1600	6	0.871
1600	7	0.872
1600	8	0.871
1600	9	0.871
1600	10	0.871
1700	1	0.872
1700	2	0.868
1700	3	0.869
1700	4	0.872
1700	5	0.87
1700	6	0.871
1700	7	0.872
1700	8	0.871
1700	9	0.871
1700	10	0.871
1800	1	0.872
1800	2	0.868
1800	3	0.869
1800	4	0.872
1800	5	0.87
1800	6	0.87
1800	7	0.871
1800	8	0.871
1800	9	0.871
1800	10	0.872
1900	1	0.872
1900	2	0.868
1900	3	0.869
1900	4	0.872
1900	5	0.87
1900	6	0.87
1900	7	0.872
1900	8	0.871
1900	9	0.871
1900	10	0.872
2000	1	0.872
2000	2	0.868
2000	3	0.869
2000	4	0.872
2000	5	0.87
2000	6	0.87
2000	7	0.872
2000	8	0.871
2000	9	0.871
2000	10	0.872
2100	1	0.872
2100	2	0.868
2100	3	0.869
2100	4	0.872
2100	5	0.87
2100	6	0.87
2100	7	0.872
2100	8	0.871
2100	9	0.871
2100	10	0.871
2200	1	0.872
2200	2	0.868
2200	3	0.869
2200	4	0.872
2200	5	0.87
2200	6	0.87
2200	7	0.872
2200	8	0.871
2200	9	0.871
2200	10	0.872
2300	1	0.872
2300	2	0.868
2300	3	0.869
2300	4	0.872
2300	5	0.871
2300	6	0.87
2300	7	0.871
2300	8	0.871
2300	9	0.872
2300	10	0.872
2400	1	0.872
2400	2	0.868
2400	3	0.869
2400	4	0.871
2400	5	0.87
2400	6	0.87
2400	7	0.871
2400	8	0.871
2400	9	0.872
2400	10	0.872
2500	1	0.872
2500	2	0.868
2500	3	0.869
2500	4	0.871
2500	5	0.87
2500	6	0.87
2500	7	0.871
2500	8	0.871
2500	9	0.872
2500	10	0.872
2600	1	0.871
2600	2	0.868
2600	3	0.869
2600	4	0.871
2600	5	0.87
2600	6	0.87
2600	7	0.871
2600	8	0.871
2600	9	0.872
2600	10	0.872
2700	1	0.871
2700	2	0.868
2700	3	0.869
2700	4	0.871
2700	5	0.87
2700	6	0.87
2700	7	0.871
2700	8	0.871
2700	9	0.872
2700	10	0.872
2800	1	0.871
2800	2	0.868
2800	3	0.869
2800	4	0.871
2800	5	0.87
2800	6	0.87
2800	7	0.871
2800	8	0.871
2800	9	0.872
2800	10	0.872
2900	1	0.871
2900	2	0.867
2900	3	0.869
2900	4	0.871
2900	5	0.87
2900	6	0.87
2900	7	0.871
2900	8	0.871
2900	9	0.872
2900	10	0.872
3000	1	0.871
3000	2	0.868
3000	3	0.869
3000	4	0.871
3000	5	0.87
3000	6	0.87
3000	7	0.871
3000	8	0.871
3000	9	0.872
3000	10	0.872

## Sheet: XGBoost
AUC values under different parameter combinations in the XGBoost algorithm
nrounds	max_depth	eta	AUC		legend
10	1	0.1	0.845		nrounds: Max number of boosting iterations.
10	1	0.2	0.852		max_depth: The maximum depth of the tree.
10	1	0.3	0.855		eta: Contraction parameter, also equivalent to learning rate.
10	1	0.4	0.859		AUC: Area under the curve.
10	1	0.5	0.854
10	1	0.6	0.859
10	1	0.7	0.86
10	1	0.8	0.858
10	1	0.9	0.856
10	1	1	0.854
10	2	0.1	0.853
10	2	0.2	0.863
10	2	0.3	0.87
10	2	0.4	0.87
10	2	0.5	0.858
10	2	0.6	0.862
10	2	0.7	0.853
10	2	0.8	0.853
10	2	0.9	0.849
10	2	1	0.859
10	3	0.1	0.87
10	3	0.2	0.879
10	3	0.3	0.878
10	3	0.4	0.868
10	3	0.5	0.873
10	3	0.6	0.885
10	3	0.7	0.881
10	3	0.8	0.853
10	3	0.9	0.835
10	3	1	0.854
10	4	0.1	0.883
10	4	0.2	0.883
10	4	0.3	0.886
10	4	0.4	0.885
10	4	0.5	0.884
10	4	0.6	0.875
10	4	0.7	0.871
10	4	0.8	0.86
10	4	0.9	0.859
10	4	1	0.857
10	5	0.1	0.876
10	5	0.2	0.888
10	5	0.3	0.886
10	5	0.4	0.894
10	5	0.5	0.873
10	5	0.6	0.865
10	5	0.7	0.895
10	5	0.8	0.876
10	5	0.9	0.871
10	5	1	0.862
10	6	0.1	0.873
10	6	0.2	0.892
10	6	0.3	0.885
10	6	0.4	0.882
10	6	0.5	0.89
10	6	0.6	0.865
10	6	0.7	0.871
10	6	0.8	0.88
10	6	0.9	0.86
10	6	1	0.844
10	7	0.1	0.878
10	7	0.2	0.882
10	7	0.3	0.891
10	7	0.4	0.885
10	7	0.5	0.878
10	7	0.6	0.873
10	7	0.7	0.882
10	7	0.8	0.882
10	7	0.9	0.88
10	7	1	0.871
10	8	0.1	0.875
10	8	0.2	0.87
10	8	0.3	0.875
10	8	0.4	0.877
10	8	0.5	0.876
10	8	0.6	0.881
10	8	0.7	0.868
10	8	0.8	0.86
10	8	0.9	0.858
10	8	1	0.861
10	9	0.1	0.876
10	9	0.2	0.876
10	9	0.3	0.879
10	9	0.4	0.878
10	9	0.5	0.868
10	9	0.6	0.87
10	9	0.7	0.868
10	9	0.8	0.872
10	9	0.9	0.878
10	9	1	0.865
10	10	0.1	0.867
10	10	0.2	0.883
10	10	0.3	0.879
10	10	0.4	0.882
10	10	0.5	0.884
10	10	0.6	0.881
10	10	0.7	0.865
10	10	0.8	0.882
10	10	0.9	0.864
10	10	1	0.87
20	1	0.1	0.852
20	1	0.2	0.862
20	1	0.3	0.871
20	1	0.4	0.872
20	1	0.5	0.876
20	1	0.6	0.874
20	1	0.7	0.873
20	1	0.8	0.874
20	1	0.9	0.868
20	1	1	0.852
20	2	0.1	0.861
20	2	0.2	0.874
20	2	0.3	0.887
20	2	0.4	0.872
20	2	0.5	0.871
20	2	0.6	0.866
20	2	0.7	0.867
20	2	0.8	0.859
20	2	0.9	0.851
20	2	1	0.865
20	3	0.1	0.884
20	3	0.2	0.888
20	3	0.3	0.883
20	3	0.4	0.872
20	3	0.5	0.875
20	3	0.6	0.867
20	3	0.7	0.878
20	3	0.8	0.867
20	3	0.9	0.845
20	3	1	0.863
20	4	0.1	0.888
20	4	0.2	0.89
20	4	0.3	0.88
20	4	0.4	0.881
20	4	0.5	0.888
20	4	0.6	0.88
20	4	0.7	0.88
20	4	0.8	0.866
20	4	0.9	0.863
20	4	1	0.873
20	5	0.1	0.89
20	5	0.2	0.889
20	5	0.3	0.889
20	5	0.4	0.889
20	5	0.5	0.879
20	5	0.6	0.863
20	5	0.7	0.893
20	5	0.8	0.882
20	5	0.9	0.879
20	5	1	0.86
20	6	0.1	0.887
20	6	0.2	0.897
20	6	0.3	0.882
20	6	0.4	0.882
20	6	0.5	0.888
20	6	0.6	0.869
20	6	0.7	0.863
20	6	0.8	0.887
20	6	0.9	0.871
20	6	1	0.854
20	7	0.1	0.884
20	7	0.2	0.884
20	7	0.3	0.887
20	7	0.4	0.879
20	7	0.5	0.888
20	7	0.6	0.874
20	7	0.7	0.884
20	7	0.8	0.878
20	7	0.9	0.884
20	7	1	0.878
20	8	0.1	0.884
20	8	0.2	0.883
20	8	0.3	0.889
20	8	0.4	0.884
20	8	0.5	0.888
20	8	0.6	0.883
20	8	0.7	0.871
20	8	0.8	0.862
20	8	0.9	0.858
20	8	1	0.865
20	9	0.1	0.875
20	9	0.2	0.884
20	9	0.3	0.886
20	9	0.4	0.877
20	9	0.5	0.878
20	9	0.6	0.875
20	9	0.7	0.866
20	9	0.8	0.87
20	9	0.9	0.879
20	9	1	0.862
20	10	0.1	0.874
20	10	0.2	0.887
20	10	0.3	0.881
20	10	0.4	0.877
20	10	0.5	0.884
20	10	0.6	0.881
20	10	0.7	0.869
20	10	0.8	0.88
20	10	0.9	0.867
20	10	1	0.875
30	1	0.1	0.854
30	1	0.2	0.872
30	1	0.3	0.88
30	1	0.4	0.875
30	1	0.5	0.878
30	1	0.6	0.872
30	1	0.7	0.882
30	1	0.8	0.873
30	1	0.9	0.864
30	1	1	0.857
30	2	0.1	0.869
30	2	0.2	0.879
30	2	0.3	0.888
30	2	0.4	0.882
30	2	0.5	0.867
30	2	0.6	0.869
30	2	0.7	0.871
30	2	0.8	0.86
30	2	0.9	0.853
30	2	1	0.862
30	3	0.1	0.887
30	3	0.2	0.89
30	3	0.3	0.886
30	3	0.4	0.874
30	3	0.5	0.882
30	3	0.6	0.874
30	3	0.7	0.879
30	3	0.8	0.86
30	3	0.9	0.863
30	3	1	0.86
30	4	0.1	0.894
30	4	0.2	0.892
30	4	0.3	0.883
30	4	0.4	0.879
30	4	0.5	0.877
30	4	0.6	0.874
30	4	0.7	0.88
30	4	0.8	0.872
30	4	0.9	0.863
30	4	1	0.886
30	5	0.1	0.892
30	5	0.2	0.889
30	5	0.3	0.89
30	5	0.4	0.891
30	5	0.5	0.882
30	5	0.6	0.864
30	5	0.7	0.893
30	5	0.8	0.884
30	5	0.9	0.884
30	5	1	0.864
30	6	0.1	0.889
30	6	0.2	0.893
30	6	0.3	0.887
30	6	0.4	0.882
30	6	0.5	0.889
30	6	0.6	0.879
30	6	0.7	0.863
30	6	0.8	0.881
30	6	0.9	0.864
30	6	1	0.859
30	7	0.1	0.892
30	7	0.2	0.893
30	7	0.3	0.89
30	7	0.4	0.88
30	7	0.5	0.885
30	7	0.6	0.873
30	7	0.7	0.888
30	7	0.8	0.879
30	7	0.9	0.884
30	7	1	0.881
30	8	0.1	0.884
30	8	0.2	0.885
30	8	0.3	0.881
30	8	0.4	0.882
30	8	0.5	0.89
30	8	0.6	0.882
30	8	0.7	0.875
30	8	0.8	0.864
30	8	0.9	0.865
30	8	1	0.868
30	9	0.1	0.876
30	9	0.2	0.889
30	9	0.3	0.892
30	9	0.4	0.88
30	9	0.5	0.884
30	9	0.6	0.874
30	9	0.7	0.87
30	9	0.8	0.868
30	9	0.9	0.878
30	9	1	0.866
30	10	0.1	0.879
30	10	0.2	0.888
30	10	0.3	0.878
30	10	0.4	0.878
30	10	0.5	0.883
30	10	0.6	0.88
30	10	0.7	0.868
30	10	0.8	0.88
30	10	0.9	0.866
30	10	1	0.875
40	1	0.1	0.86
40	1	0.2	0.876
40	1	0.3	0.881
40	1	0.4	0.882
40	1	0.5	0.877
40	1	0.6	0.878
40	1	0.7	0.88
40	1	0.8	0.882
40	1	0.9	0.868
40	1	1	0.866
40	2	0.1	0.874
40	2	0.2	0.877
40	2	0.3	0.889
40	2	0.4	0.88
40	2	0.5	0.877
40	2	0.6	0.872
40	2	0.7	0.877
40	2	0.8	0.87
40	2	0.9	0.856
40	2	1	0.867
40	3	0.1	0.887
40	3	0.2	0.891
40	3	0.3	0.887
40	3	0.4	0.871
40	3	0.5	0.881
40	3	0.6	0.872
40	3	0.7	0.874
40	3	0.8	0.866
40	3	0.9	0.855
40	3	1	0.858
40	4	0.1	0.895
40	4	0.2	0.889
40	4	0.3	0.883
40	4	0.4	0.879
40	4	0.5	0.878
40	4	0.6	0.874
40	4	0.7	0.884
40	4	0.8	0.879
40	4	0.9	0.859
40	4	1	0.882
40	5	0.1	0.893
40	5	0.2	0.885
40	5	0.3	0.892
40	5	0.4	0.894
40	5	0.5	0.88
40	5	0.6	0.865
40	5	0.7	0.892
40	5	0.8	0.889
40	5	0.9	0.887
40	5	1	0.864
40	6	0.1	0.892
40	6	0.2	0.888
40	6	0.3	0.887
40	6	0.4	0.887
40	6	0.5	0.887
40	6	0.6	0.881
40	6	0.7	0.87
40	6	0.8	0.88
40	6	0.9	0.864
40	6	1	0.86
40	7	0.1	0.89
40	7	0.2	0.893
40	7	0.3	0.889
40	7	0.4	0.88
40	7	0.5	0.89
40	7	0.6	0.875
40	7	0.7	0.884
40	7	0.8	0.878
40	7	0.9	0.883
40	7	1	0.878
40	8	0.1	0.886
40	8	0.2	0.885
40	8	0.3	0.883
40	8	0.4	0.883
40	8	0.5	0.89
40	8	0.6	0.882
40	8	0.7	0.878
40	8	0.8	0.865
40	8	0.9	0.868
40	8	1	0.866
40	9	0.1	0.877
40	9	0.2	0.888
40	9	0.3	0.891
40	9	0.4	0.882
40	9	0.5	0.884
40	9	0.6	0.875
40	9	0.7	0.872
40	9	0.8	0.871
40	9	0.9	0.877
40	9	1	0.867
40	10	0.1	0.881
40	10	0.2	0.888
40	10	0.3	0.878
40	10	0.4	0.881
40	10	0.5	0.883
40	10	0.6	0.884
40	10	0.7	0.872
40	10	0.8	0.879
40	10	0.9	0.867
40	10	1	0.876
50	1	0.1	0.867
50	1	0.2	0.879
50	1	0.3	0.883
50	1	0.4	0.884
50	1	0.5	0.877
50	1	0.6	0.872
50	1	0.7	0.883
50	1	0.8	0.885
50	1	0.9	0.876
50	1	1	0.872
50	2	0.1	0.878
50	2	0.2	0.88
50	2	0.3	0.888
50	2	0.4	0.882
50	2	0.5	0.876
50	2	0.6	0.869
50	2	0.7	0.874
50	2	0.8	0.872
50	2	0.9	0.862
50	2	1	0.866
50	3	0.1	0.891
50	3	0.2	0.888
50	3	0.3	0.891
50	3	0.4	0.874
50	3	0.5	0.881
50	3	0.6	0.876
50	3	0.7	0.876
50	3	0.8	0.864
50	3	0.9	0.853
50	3	1	0.866
50	4	0.1	0.891
50	4	0.2	0.889
50	4	0.3	0.881
50	4	0.4	0.878
50	4	0.5	0.88
50	4	0.6	0.88
50	4	0.7	0.884
50	4	0.8	0.881
50	4	0.9	0.866
50	4	1	0.88
50	5	0.1	0.891
50	5	0.2	0.882
50	5	0.3	0.895
50	5	0.4	0.895
50	5	0.5	0.882
50	5	0.6	0.87
50	5	0.7	0.893
50	5	0.8	0.889
50	5	0.9	0.883
50	5	1	0.864
50	6	0.1	0.892
50	6	0.2	0.886
50	6	0.3	0.882
50	6	0.4	0.886
50	6	0.5	0.887
50	6	0.6	0.879
50	6	0.7	0.872
50	6	0.8	0.878
50	6	0.9	0.864
50	6	1	0.865
50	7	0.1	0.891
50	7	0.2	0.891
50	7	0.3	0.886
50	7	0.4	0.878
50	7	0.5	0.893
50	7	0.6	0.874
50	7	0.7	0.885
50	7	0.8	0.881
50	7	0.9	0.88
50	7	1	0.879
50	8	0.1	0.889
50	8	0.2	0.886
50	8	0.3	0.881
50	8	0.4	0.882
50	8	0.5	0.886
50	8	0.6	0.884
50	8	0.7	0.878
50	8	0.8	0.867
50	8	0.9	0.867
50	8	1	0.868
50	9	0.1	0.881
50	9	0.2	0.89
50	9	0.3	0.889
50	9	0.4	0.881
50	9	0.5	0.883
50	9	0.6	0.871
50	9	0.7	0.873
50	9	0.8	0.871
50	9	0.9	0.879
50	9	1	0.871
50	10	0.1	0.881
50	10	0.2	0.888
50	10	0.3	0.878
50	10	0.4	0.879
50	10	0.5	0.884
50	10	0.6	0.886
50	10	0.7	0.87
50	10	0.8	0.878
50	10	0.9	0.867
50	10	1	0.876
60	1	0.1	0.869
60	1	0.2	0.882
60	1	0.3	0.883
60	1	0.4	0.88
60	1	0.5	0.875
60	1	0.6	0.877
60	1	0.7	0.879
60	1	0.8	0.881
60	1	0.9	0.875
60	1	1	0.868
60	2	0.1	0.877
60	2	0.2	0.88
60	2	0.3	0.889
60	2	0.4	0.885
60	2	0.5	0.877
60	2	0.6	0.875
60	2	0.7	0.877
60	2	0.8	0.872
60	2	0.9	0.863
60	2	1	0.874
60	3	0.1	0.891
60	3	0.2	0.888
60	3	0.3	0.89
60	3	0.4	0.872
60	3	0.5	0.88
60	3	0.6	0.872
60	3	0.7	0.873
60	3	0.8	0.874
60	3	0.9	0.858
60	3	1	0.867
60	4	0.1	0.889
60	4	0.2	0.888
60	4	0.3	0.876
60	4	0.4	0.879
60	4	0.5	0.879
60	4	0.6	0.882
60	4	0.7	0.885
60	4	0.8	0.88
60	4	0.9	0.866
60	4	1	0.878
60	5	0.1	0.889
60	5	0.2	0.881
60	5	0.3	0.893
60	5	0.4	0.894
60	5	0.5	0.885
60	5	0.6	0.869
60	5	0.7	0.892
60	5	0.8	0.888
60	5	0.9	0.885
60	5	1	0.865
60	6	0.1	0.889
60	6	0.2	0.886
60	6	0.3	0.885
60	6	0.4	0.889
60	6	0.5	0.883
60	6	0.6	0.877
60	6	0.7	0.872
60	6	0.8	0.878
60	6	0.9	0.864
60	6	1	0.866
60	7	0.1	0.89
60	7	0.2	0.89
60	7	0.3	0.888
60	7	0.4	0.879
60	7	0.5	0.892
60	7	0.6	0.873
60	7	0.7	0.885
60	7	0.8	0.88
60	7	0.9	0.882
60	7	1	0.876
60	8	0.1	0.887
60	8	0.2	0.885
60	8	0.3	0.882
60	8	0.4	0.884
60	8	0.5	0.885
60	8	0.6	0.882
60	8	0.7	0.876
60	8	0.8	0.864
60	8	0.9	0.868
60	8	1	0.867
60	9	0.1	0.885
60	9	0.2	0.89
60	9	0.3	0.886
60	9	0.4	0.881
60	9	0.5	0.882
60	9	0.6	0.871
60	9	0.7	0.873
60	9	0.8	0.871
60	9	0.9	0.878
60	9	1	0.871
60	10	0.1	0.882
60	10	0.2	0.886
60	10	0.3	0.88
60	10	0.4	0.88
60	10	0.5	0.884
60	10	0.6	0.885
60	10	0.7	0.871
60	10	0.8	0.878
60	10	0.9	0.868
60	10	1	0.876
70	1	0.1	0.872
70	1	0.2	0.882
70	1	0.3	0.883
70	1	0.4	0.877
70	1	0.5	0.88
70	1	0.6	0.883
70	1	0.7	0.875
70	1	0.8	0.874
70	1	0.9	0.869
70	1	1	0.871
70	2	0.1	0.88
70	2	0.2	0.883
70	2	0.3	0.884
70	2	0.4	0.887
70	2	0.5	0.874
70	2	0.6	0.876
70	2	0.7	0.877
70	2	0.8	0.873
70	2	0.9	0.858
70	2	1	0.873
70	3	0.1	0.891
70	3	0.2	0.886
70	3	0.3	0.889
70	3	0.4	0.875
70	3	0.5	0.881
70	3	0.6	0.875
70	3	0.7	0.873
70	3	0.8	0.871
70	3	0.9	0.861
70	3	1	0.868
70	4	0.1	0.888
70	4	0.2	0.884
70	4	0.3	0.877
70	4	0.4	0.877
70	4	0.5	0.885
70	4	0.6	0.884
70	4	0.7	0.887
70	4	0.8	0.878
70	4	0.9	0.865
70	4	1	0.879
70	5	0.1	0.888
70	5	0.2	0.884
70	5	0.3	0.891
70	5	0.4	0.892
70	5	0.5	0.886
70	5	0.6	0.871
70	5	0.7	0.89
70	5	0.8	0.888
70	5	0.9	0.882
70	5	1	0.865
70	6	0.1	0.891
70	6	0.2	0.885
70	6	0.3	0.887
70	6	0.4	0.888
70	6	0.5	0.883
70	6	0.6	0.88
70	6	0.7	0.873
70	6	0.8	0.879
70	6	0.9	0.866
70	6	1	0.87
70	7	0.1	0.889
70	7	0.2	0.89
70	7	0.3	0.886
70	7	0.4	0.88
70	7	0.5	0.89
70	7	0.6	0.873
70	7	0.7	0.883
70	7	0.8	0.879
70	7	0.9	0.883
70	7	1	0.876
70	8	0.1	0.887
70	8	0.2	0.886
70	8	0.3	0.881
70	8	0.4	0.883
70	8	0.5	0.887
70	8	0.6	0.883
70	8	0.7	0.878
70	8	0.8	0.864
70	8	0.9	0.867
70	8	1	0.869
70	9	0.1	0.885
70	9	0.2	0.889
70	9	0.3	0.887
70	9	0.4	0.881
70	9	0.5	0.882
70	9	0.6	0.872
70	9	0.7	0.874
70	9	0.8	0.872
70	9	0.9	0.876
70	9	1	0.871
70	10	0.1	0.884
70	10	0.2	0.885
70	10	0.3	0.879
70	10	0.4	0.88
70	10	0.5	0.884
70	10	0.6	0.884
70	10	0.7	0.87
70	10	0.8	0.877
70	10	0.9	0.87
70	10	1	0.875
80	1	0.1	0.876
80	1	0.2	0.881
80	1	0.3	0.881
80	1	0.4	0.877
80	1	0.5	0.877
80	1	0.6	0.883
80	1	0.7	0.879
80	1	0.8	0.873
80	1	0.9	0.876
80	1	1	0.868
80	2	0.1	0.883
80	2	0.2	0.882
80	2	0.3	0.884
80	2	0.4	0.888
80	2	0.5	0.872
80	2	0.6	0.878
80	2	0.7	0.876
80	2	0.8	0.877
80	2	0.9	0.861
80	2	1	0.872
80	3	0.1	0.891
80	3	0.2	0.885
80	3	0.3	0.889
80	3	0.4	0.879
80	3	0.5	0.883
80	3	0.6	0.872
80	3	0.7	0.872
80	3	0.8	0.87
80	3	0.9	0.857
80	3	1	0.869
80	4	0.1	0.887
80	4	0.2	0.886
80	4	0.3	0.877
80	4	0.4	0.876
80	4	0.5	0.886
80	4	0.6	0.88
80	4	0.7	0.886
80	4	0.8	0.878
80	4	0.9	0.864
80	4	1	0.877
80	5	0.1	0.887
80	5	0.2	0.882
80	5	0.3	0.891
80	5	0.4	0.89
80	5	0.5	0.886
80	5	0.6	0.873
80	5	0.7	0.89
80	5	0.8	0.886
80	5	0.9	0.884
80	5	1	0.867
80	6	0.1	0.889
80	6	0.2	0.883
80	6	0.3	0.885
80	6	0.4	0.887
80	6	0.5	0.883
80	6	0.6	0.881
80	6	0.7	0.871
80	6	0.8	0.879
80	6	0.9	0.867
80	6	1	0.87
80	7	0.1	0.888
80	7	0.2	0.89
80	7	0.3	0.887
80	7	0.4	0.881
80	7	0.5	0.891
80	7	0.6	0.872
80	7	0.7	0.884
80	7	0.8	0.876
80	7	0.9	0.883
80	7	1	0.877
80	8	0.1	0.887
80	8	0.2	0.886
80	8	0.3	0.88
80	8	0.4	0.882
80	8	0.5	0.886
80	8	0.6	0.881
80	8	0.7	0.877
80	8	0.8	0.863
80	8	0.9	0.867
80	8	1	0.868
80	9	0.1	0.886
80	9	0.2	0.889
80	9	0.3	0.886
80	9	0.4	0.883
80	9	0.5	0.882
80	9	0.6	0.872
80	9	0.7	0.874
80	9	0.8	0.873
80	9	0.9	0.877
80	9	1	0.872
80	10	0.1	0.884
80	10	0.2	0.885
80	10	0.3	0.878
80	10	0.4	0.878
80	10	0.5	0.884
80	10	0.6	0.887
80	10	0.7	0.871
80	10	0.8	0.879
80	10	0.9	0.87
80	10	1	0.875
90	1	0.1	0.879
90	1	0.2	0.881
90	1	0.3	0.882
90	1	0.4	0.882
90	1	0.5	0.88
90	1	0.6	0.88
90	1	0.7	0.876
90	1	0.8	0.873
90	1	0.9	0.873
90	1	1	0.873
90	2	0.1	0.886
90	2	0.2	0.882
90	2	0.3	0.885
90	2	0.4	0.889
90	2	0.5	0.869
90	2	0.6	0.878
90	2	0.7	0.873
90	2	0.8	0.878
90	2	0.9	0.865
90	2	1	0.874
90	3	0.1	0.888
90	3	0.2	0.885
90	3	0.3	0.886
90	3	0.4	0.881
90	3	0.5	0.882
90	3	0.6	0.88
90	3	0.7	0.873
90	3	0.8	0.874
90	3	0.9	0.858
90	3	1	0.872
90	4	0.1	0.886
90	4	0.2	0.882
90	4	0.3	0.88
90	4	0.4	0.879
90	4	0.5	0.888
90	4	0.6	0.88
90	4	0.7	0.887
90	4	0.8	0.879
90	4	0.9	0.866
90	4	1	0.878
90	5	0.1	0.886
90	5	0.2	0.88
90	5	0.3	0.892
90	5	0.4	0.889
90	5	0.5	0.887
90	5	0.6	0.872
90	5	0.7	0.892
90	5	0.8	0.886
90	5	0.9	0.882
90	5	1	0.868
90	6	0.1	0.89
90	6	0.2	0.883
90	6	0.3	0.885
90	6	0.4	0.886
90	6	0.5	0.883
90	6	0.6	0.88
90	6	0.7	0.872
90	6	0.8	0.878
90	6	0.9	0.869
90	6	1	0.871
90	7	0.1	0.887
90	7	0.2	0.888
90	7	0.3	0.886
90	7	0.4	0.881
90	7	0.5	0.89
90	7	0.6	0.874
90	7	0.7	0.883
90	7	0.8	0.877
90	7	0.9	0.883
90	7	1	0.877
90	8	0.1	0.889
90	8	0.2	0.887
90	8	0.3	0.88
90	8	0.4	0.879
90	8	0.5	0.886
90	8	0.6	0.88
90	8	0.7	0.877
90	8	0.8	0.864
90	8	0.9	0.866
90	8	1	0.868
90	9	0.1	0.886
90	9	0.2	0.888
90	9	0.3	0.886
90	9	0.4	0.883
90	9	0.5	0.881
90	9	0.6	0.874
90	9	0.7	0.874
90	9	0.8	0.874
90	9	0.9	0.876
90	9	1	0.873
90	10	0.1	0.882
90	10	0.2	0.886
90	10	0.3	0.877
90	10	0.4	0.877
90	10	0.5	0.885
90	10	0.6	0.886
90	10	0.7	0.87
90	10	0.8	0.879
90	10	0.9	0.87
90	10	1	0.875
100	1	0.1	0.88
100	1	0.2	0.88
100	1	0.3	0.88
100	1	0.4	0.88
100	1	0.5	0.879
100	1	0.6	0.88
100	1	0.7	0.874
100	1	0.8	0.876
100	1	0.9	0.869
100	1	1	0.874
100	2	0.1	0.887
100	2	0.2	0.882
100	2	0.3	0.884
100	2	0.4	0.888
100	2	0.5	0.871
100	2	0.6	0.884
100	2	0.7	0.874
100	2	0.8	0.874
100	2	0.9	0.867
100	2	1	0.874
100	3	0.1	0.888
100	3	0.2	0.886
100	3	0.3	0.887
100	3	0.4	0.877
100	3	0.5	0.883
100	3	0.6	0.878
100	3	0.7	0.874
100	3	0.8	0.874
100	3	0.9	0.859
100	3	1	0.874
100	4	0.1	0.885
100	4	0.2	0.883
100	4	0.3	0.878
100	4	0.4	0.878
100	4	0.5	0.885
100	4	0.6	0.881
100	4	0.7	0.887
100	4	0.8	0.88
100	4	0.9	0.867
100	4	1	0.879
100	5	0.1	0.885
100	5	0.2	0.879
100	5	0.3	0.89
100	5	0.4	0.889
100	5	0.5	0.885
100	5	0.6	0.877
100	5	0.7	0.892
100	5	0.8	0.885
100	5	0.9	0.881
100	5	1	0.869
100	6	0.1	0.89
100	6	0.2	0.885
100	6	0.3	0.886
100	6	0.4	0.887
100	6	0.5	0.884
100	6	0.6	0.881
100	6	0.7	0.871
100	6	0.8	0.879
100	6	0.9	0.87
100	6	1	0.871
100	7	0.1	0.887
100	7	0.2	0.888
100	7	0.3	0.886
100	7	0.4	0.883
100	7	0.5	0.889
100	7	0.6	0.875
100	7	0.7	0.883
100	7	0.8	0.876
100	7	0.9	0.883
100	7	1	0.877
100	8	0.1	0.889
100	8	0.2	0.887
100	8	0.3	0.88
100	8	0.4	0.879
100	8	0.5	0.886
100	8	0.6	0.88
100	8	0.7	0.877
100	8	0.8	0.865
100	8	0.9	0.867
100	8	1	0.867
100	9	0.1	0.886
100	9	0.2	0.886
100	9	0.3	0.885
100	9	0.4	0.882
100	9	0.5	0.882
100	9	0.6	0.874
100	9	0.7	0.876
100	9	0.8	0.874
100	9	0.9	0.877
100	9	1	0.873
100	10	0.1	0.881
100	10	0.2	0.886
100	10	0.3	0.877
100	10	0.4	0.878
100	10	0.5	0.885
100	10	0.6	0.886
100	10	0.7	0.868
100	10	0.8	0.879
100	10	0.9	0.869
100	10	1	0.876
110	1	0.1	0.88
110	1	0.2	0.88
110	1	0.3	0.883
110	1	0.4	0.881
110	1	0.5	0.879
110	1	0.6	0.879
110	1	0.7	0.878
110	1	0.8	0.874
110	1	0.9	0.871
110	1	1	0.877
110	2	0.1	0.887
110	2	0.2	0.884
110	2	0.3	0.886
110	2	0.4	0.883
110	2	0.5	0.871
110	2	0.6	0.885
110	2	0.7	0.877
110	2	0.8	0.879
110	2	0.9	0.868
110	2	1	0.871
110	3	0.1	0.888
110	3	0.2	0.888
110	3	0.3	0.886
110	3	0.4	0.878
110	3	0.5	0.882
110	3	0.6	0.877
110	3	0.7	0.871
110	3	0.8	0.877
110	3	0.9	0.86
110	3	1	0.874
110	4	0.1	0.884
110	4	0.2	0.883
110	4	0.3	0.877
110	4	0.4	0.878
110	4	0.5	0.887
110	4	0.6	0.88
110	4	0.7	0.887
110	4	0.8	0.88
110	4	0.9	0.869
110	4	1	0.879
110	5	0.1	0.885
110	5	0.2	0.879
110	5	0.3	0.891
110	5	0.4	0.888
110	5	0.5	0.884
110	5	0.6	0.878
110	5	0.7	0.891
110	5	0.8	0.884
110	5	0.9	0.881
110	5	1	0.869
110	6	0.1	0.889
110	6	0.2	0.885
110	6	0.3	0.885
110	6	0.4	0.885
110	6	0.5	0.884
110	6	0.6	0.881
110	6	0.7	0.873
110	6	0.8	0.879
110	6	0.9	0.871
110	6	1	0.872
110	7	0.1	0.887
110	7	0.2	0.888
110	7	0.3	0.886
110	7	0.4	0.882
110	7	0.5	0.89
110	7	0.6	0.875
110	7	0.7	0.882
110	7	0.8	0.877
110	7	0.9	0.884
110	7	1	0.877
110	8	0.1	0.888
110	8	0.2	0.887
110	8	0.3	0.88
110	8	0.4	0.879
110	8	0.5	0.887
110	8	0.6	0.879
110	8	0.7	0.875
110	8	0.8	0.864
110	8	0.9	0.868
110	8	1	0.869
110	9	0.1	0.885
110	9	0.2	0.885
110	9	0.3	0.886
110	9	0.4	0.881
110	9	0.5	0.882
110	9	0.6	0.875
110	9	0.7	0.876
110	9	0.8	0.874
110	9	0.9	0.876
110	9	1	0.874
110	10	0.1	0.881
110	10	0.2	0.885
110	10	0.3	0.877
110	10	0.4	0.879
110	10	0.5	0.885
110	10	0.6	0.886
110	10	0.7	0.87
110	10	0.8	0.879
110	10	0.9	0.87
110	10	1	0.875
120	1	0.1	0.88
120	1	0.2	0.878
120	1	0.3	0.884
120	1	0.4	0.879
120	1	0.5	0.878
120	1	0.6	0.874
120	1	0.7	0.876
120	1	0.8	0.877
120	1	0.9	0.872
120	1	1	0.873
120	2	0.1	0.886
120	2	0.2	0.885
120	2	0.3	0.884
120	2	0.4	0.882
120	2	0.5	0.872
120	2	0.6	0.881
120	2	0.7	0.876
120	2	0.8	0.879
120	2	0.9	0.871
120	2	1	0.873
120	3	0.1	0.887
120	3	0.2	0.887
120	3	0.3	0.887
120	3	0.4	0.876
120	3	0.5	0.882
120	3	0.6	0.876
120	3	0.7	0.869
120	3	0.8	0.878
120	3	0.9	0.861
120	3	1	0.874
120	4	0.1	0.885
120	4	0.2	0.88
120	4	0.3	0.877
120	4	0.4	0.878
120	4	0.5	0.886
120	4	0.6	0.88
120	4	0.7	0.886
120	4	0.8	0.881
120	4	0.9	0.867
120	4	1	0.88
120	5	0.1	0.885
120	5	0.2	0.879
120	5	0.3	0.889
120	5	0.4	0.887
120	5	0.5	0.883
120	5	0.6	0.878
120	5	0.7	0.891
120	5	0.8	0.886
120	5	0.9	0.881
120	5	1	0.869
120	6	0.1	0.889
120	6	0.2	0.885
120	6	0.3	0.883
120	6	0.4	0.884
120	6	0.5	0.883
120	6	0.6	0.881
120	6	0.7	0.872
120	6	0.8	0.879
120	6	0.9	0.872
120	6	1	0.872
120	7	0.1	0.885
120	7	0.2	0.889
120	7	0.3	0.885
120	7	0.4	0.882
120	7	0.5	0.891
120	7	0.6	0.875
120	7	0.7	0.881
120	7	0.8	0.878
120	7	0.9	0.884
120	7	1	0.876
120	8	0.1	0.889
120	8	0.2	0.887
120	8	0.3	0.878
120	8	0.4	0.88
120	8	0.5	0.887
120	8	0.6	0.88
120	8	0.7	0.875
120	8	0.8	0.865
120	8	0.9	0.868
120	8	1	0.868
120	9	0.1	0.885
120	9	0.2	0.886
120	9	0.3	0.886
120	9	0.4	0.881
120	9	0.5	0.882
120	9	0.6	0.872
120	9	0.7	0.876
120	9	0.8	0.874
120	9	0.9	0.876
120	9	1	0.873
120	10	0.1	0.882
120	10	0.2	0.885
120	10	0.3	0.876
120	10	0.4	0.878
120	10	0.5	0.885
120	10	0.6	0.887
120	10	0.7	0.87
120	10	0.8	0.879
120	10	0.9	0.871
120	10	1	0.877
130	1	0.1	0.881
130	1	0.2	0.88
130	1	0.3	0.883
130	1	0.4	0.88
130	1	0.5	0.877
130	1	0.6	0.877
130	1	0.7	0.876
130	1	0.8	0.877
130	1	0.9	0.87
130	1	1	0.87
130	2	0.1	0.885
130	2	0.2	0.886
130	2	0.3	0.883
130	2	0.4	0.878
130	2	0.5	0.875
130	2	0.6	0.875
130	2	0.7	0.876
130	2	0.8	0.876
130	2	0.9	0.87
130	2	1	0.87
130	3	0.1	0.887
130	3	0.2	0.883
130	3	0.3	0.885
130	3	0.4	0.877
130	3	0.5	0.88
130	3	0.6	0.878
130	3	0.7	0.871
130	3	0.8	0.879
130	3	0.9	0.86
130	3	1	0.875
130	4	0.1	0.883
130	4	0.2	0.881
130	4	0.3	0.877
130	4	0.4	0.878
130	4	0.5	0.885
130	4	0.6	0.88
130	4	0.7	0.887
130	4	0.8	0.879
130	4	0.9	0.867
130	4	1	0.879
130	5	0.1	0.883
130	5	0.2	0.877
130	5	0.3	0.887
130	5	0.4	0.886
130	5	0.5	0.885
130	5	0.6	0.877
130	5	0.7	0.89
130	5	0.8	0.886
130	5	0.9	0.88
130	5	1	0.867
130	6	0.1	0.889
130	6	0.2	0.884
130	6	0.3	0.884
130	6	0.4	0.884
130	6	0.5	0.882
130	6	0.6	0.881
130	6	0.7	0.872
130	6	0.8	0.878
130	6	0.9	0.872
130	6	1	0.871
130	7	0.1	0.885
130	7	0.2	0.889
130	7	0.3	0.885
130	7	0.4	0.881
130	7	0.5	0.891
130	7	0.6	0.875
130	7	0.7	0.881
130	7	0.8	0.878
130	7	0.9	0.883
130	7	1	0.877
130	8	0.1	0.888
130	8	0.2	0.887
130	8	0.3	0.878
130	8	0.4	0.88
130	8	0.5	0.886
130	8	0.6	0.879
130	8	0.7	0.875
130	8	0.8	0.865
130	8	0.9	0.87
130	8	1	0.868
130	9	0.1	0.885
130	9	0.2	0.886
130	9	0.3	0.886
130	9	0.4	0.881
130	9	0.5	0.882
130	9	0.6	0.872
130	9	0.7	0.875
130	9	0.8	0.874
130	9	0.9	0.877
130	9	1	0.873
130	10	0.1	0.881
130	10	0.2	0.885
130	10	0.3	0.876
130	10	0.4	0.879
130	10	0.5	0.887
130	10	0.6	0.886
130	10	0.7	0.87
130	10	0.8	0.878
130	10	0.9	0.871
130	10	1	0.877
140	1	0.1	0.881
140	1	0.2	0.88
140	1	0.3	0.883
140	1	0.4	0.882
140	1	0.5	0.879
140	1	0.6	0.878
140	1	0.7	0.877
140	1	0.8	0.876
140	1	0.9	0.872
140	1	1	0.872
140	2	0.1	0.887
140	2	0.2	0.886
140	2	0.3	0.884
140	2	0.4	0.877
140	2	0.5	0.875
140	2	0.6	0.873
140	2	0.7	0.877
140	2	0.8	0.877
140	2	0.9	0.871
140	2	1	0.873
140	3	0.1	0.885
140	3	0.2	0.883
140	3	0.3	0.884
140	3	0.4	0.878
140	3	0.5	0.879
140	3	0.6	0.881
140	3	0.7	0.873
140	3	0.8	0.878
140	3	0.9	0.86
140	3	1	0.873
140	4	0.1	0.883
140	4	0.2	0.88
140	4	0.3	0.879
140	4	0.4	0.879
140	4	0.5	0.885
140	4	0.6	0.879
140	4	0.7	0.887
140	4	0.8	0.879
140	4	0.9	0.869
140	4	1	0.88
140	5	0.1	0.882
140	5	0.2	0.878
140	5	0.3	0.886
140	5	0.4	0.886
140	5	0.5	0.884
140	5	0.6	0.878
140	5	0.7	0.889
140	5	0.8	0.886
140	5	0.9	0.881
140	5	1	0.868
140	6	0.1	0.889
140	6	0.2	0.885
140	6	0.3	0.883
140	6	0.4	0.882
140	6	0.5	0.883
140	6	0.6	0.882
140	6	0.7	0.873
140	6	0.8	0.879
140	6	0.9	0.871
140	6	1	0.87
140	7	0.1	0.884
140	7	0.2	0.889
140	7	0.3	0.884
140	7	0.4	0.881
140	7	0.5	0.89
140	7	0.6	0.876
140	7	0.7	0.881
140	7	0.8	0.879
140	7	0.9	0.883
140	7	1	0.877
140	8	0.1	0.888
140	8	0.2	0.887
140	8	0.3	0.878
140	8	0.4	0.881
140	8	0.5	0.887
140	8	0.6	0.879
140	8	0.7	0.876
140	8	0.8	0.865
140	8	0.9	0.869
140	8	1	0.869
140	9	0.1	0.885
140	9	0.2	0.886
140	9	0.3	0.886
140	9	0.4	0.882
140	9	0.5	0.881
140	9	0.6	0.873
140	9	0.7	0.876
140	9	0.8	0.874
140	9	0.9	0.877
140	9	1	0.872
140	10	0.1	0.881
140	10	0.2	0.885
140	10	0.3	0.877
140	10	0.4	0.878
140	10	0.5	0.888
140	10	0.6	0.886
140	10	0.7	0.869
140	10	0.8	0.88
140	10	0.9	0.872
140	10	1	0.877
150	1	0.1	0.881
150	1	0.2	0.882
150	1	0.3	0.882
150	1	0.4	0.882
150	1	0.5	0.879
150	1	0.6	0.876
150	1	0.7	0.877
150	1	0.8	0.877
150	1	0.9	0.871
150	1	1	0.87
150	2	0.1	0.886
150	2	0.2	0.884
150	2	0.3	0.884
150	2	0.4	0.876
150	2	0.5	0.875
150	2	0.6	0.871
150	2	0.7	0.876
150	2	0.8	0.878
150	2	0.9	0.87
150	2	1	0.875
150	3	0.1	0.884
150	3	0.2	0.882
150	3	0.3	0.883
150	3	0.4	0.878
150	3	0.5	0.878
150	3	0.6	0.879
150	3	0.7	0.871
150	3	0.8	0.879
150	3	0.9	0.864
150	3	1	0.876
150	4	0.1	0.883
150	4	0.2	0.881
150	4	0.3	0.881
150	4	0.4	0.879
150	4	0.5	0.884
150	4	0.6	0.879
150	4	0.7	0.886
150	4	0.8	0.88
150	4	0.9	0.868
150	4	1	0.881
150	5	0.1	0.881
150	5	0.2	0.879
150	5	0.3	0.887
150	5	0.4	0.887
150	5	0.5	0.883
150	5	0.6	0.877
150	5	0.7	0.887
150	5	0.8	0.887
150	5	0.9	0.882
150	5	1	0.868
150	6	0.1	0.89
150	6	0.2	0.885
150	6	0.3	0.882
150	6	0.4	0.882
150	6	0.5	0.882
150	6	0.6	0.882
150	6	0.7	0.872
150	6	0.8	0.878
150	6	0.9	0.869
150	6	1	0.871
150	7	0.1	0.885
150	7	0.2	0.889
150	7	0.3	0.884
150	7	0.4	0.881
150	7	0.5	0.891
150	7	0.6	0.875
150	7	0.7	0.883
150	7	0.8	0.878
150	7	0.9	0.883
150	7	1	0.878
150	8	0.1	0.887
150	8	0.2	0.886
150	8	0.3	0.879
150	8	0.4	0.88
150	8	0.5	0.885
150	8	0.6	0.879
150	8	0.7	0.875
150	8	0.8	0.865
150	8	0.9	0.869
150	8	1	0.87
150	9	0.1	0.885
150	9	0.2	0.886
150	9	0.3	0.885
150	9	0.4	0.882
150	9	0.5	0.881
150	9	0.6	0.874
150	9	0.7	0.876
150	9	0.8	0.874
150	9	0.9	0.877
150	9	1	0.872
150	10	0.1	0.881
150	10	0.2	0.885
150	10	0.3	0.877
150	10	0.4	0.879
150	10	0.5	0.887
150	10	0.6	0.887
150	10	0.7	0.869
150	10	0.8	0.879
150	10	0.9	0.871
150	10	1	0.878
160	1	0.1	0.883
160	1	0.2	0.882
160	1	0.3	0.883
160	1	0.4	0.879
160	1	0.5	0.88
160	1	0.6	0.875
160	1	0.7	0.877
160	1	0.8	0.876
160	1	0.9	0.87
160	1	1	0.87
160	2	0.1	0.886
160	2	0.2	0.887
160	2	0.3	0.883
160	2	0.4	0.879
160	2	0.5	0.873
160	2	0.6	0.87
160	2	0.7	0.879
160	2	0.8	0.879
160	2	0.9	0.873
160	2	1	0.874
160	3	0.1	0.884
160	3	0.2	0.881
160	3	0.3	0.882
160	3	0.4	0.877
160	3	0.5	0.88
160	3	0.6	0.879
160	3	0.7	0.869
160	3	0.8	0.879
160	3	0.9	0.863
160	3	1	0.875
160	4	0.1	0.882
160	4	0.2	0.882
160	4	0.3	0.882
160	4	0.4	0.88
160	4	0.5	0.884
160	4	0.6	0.879
160	4	0.7	0.886
160	4	0.8	0.881
160	4	0.9	0.87
160	4	1	0.881
160	5	0.1	0.882
160	5	0.2	0.879
160	5	0.3	0.888
160	5	0.4	0.887
160	5	0.5	0.883
160	5	0.6	0.877
160	5	0.7	0.888
160	5	0.8	0.887
160	5	0.9	0.883
160	5	1	0.868
160	6	0.1	0.889
160	6	0.2	0.884
160	6	0.3	0.882
160	6	0.4	0.883
160	6	0.5	0.882
160	6	0.6	0.881
160	6	0.7	0.872
160	6	0.8	0.879
160	6	0.9	0.87
160	6	1	0.872
160	7	0.1	0.885
160	7	0.2	0.888
160	7	0.3	0.883
160	7	0.4	0.881
160	7	0.5	0.89
160	7	0.6	0.876
160	7	0.7	0.882
160	7	0.8	0.879
160	7	0.9	0.884
160	7	1	0.878
160	8	0.1	0.889
160	8	0.2	0.885
160	8	0.3	0.879
160	8	0.4	0.88
160	8	0.5	0.883
160	8	0.6	0.879
160	8	0.7	0.875
160	8	0.8	0.865
160	8	0.9	0.868
160	8	1	0.87
160	9	0.1	0.885
160	9	0.2	0.886
160	9	0.3	0.885
160	9	0.4	0.882
160	9	0.5	0.881
160	9	0.6	0.873
160	9	0.7	0.876
160	9	0.8	0.874
160	9	0.9	0.876
160	9	1	0.872
160	10	0.1	0.881
160	10	0.2	0.886
160	10	0.3	0.877
160	10	0.4	0.88
160	10	0.5	0.886
160	10	0.6	0.885
160	10	0.7	0.868
160	10	0.8	0.879
160	10	0.9	0.871
160	10	1	0.878
170	1	0.1	0.882
170	1	0.2	0.881
170	1	0.3	0.882
170	1	0.4	0.879
170	1	0.5	0.879
170	1	0.6	0.873
170	1	0.7	0.875
170	1	0.8	0.876
170	1	0.9	0.868
170	1	1	0.872
170	2	0.1	0.886
170	2	0.2	0.885
170	2	0.3	0.88
170	2	0.4	0.879
170	2	0.5	0.876
170	2	0.6	0.87
170	2	0.7	0.878
170	2	0.8	0.881
170	2	0.9	0.874
170	2	1	0.875
170	3	0.1	0.884
170	3	0.2	0.881
170	3	0.3	0.882
170	3	0.4	0.879
170	3	0.5	0.879
170	3	0.6	0.88
170	3	0.7	0.871
170	3	0.8	0.878
170	3	0.9	0.862
170	3	1	0.874
170	4	0.1	0.882
170	4	0.2	0.882
170	4	0.3	0.881
170	4	0.4	0.879
170	4	0.5	0.883
170	4	0.6	0.878
170	4	0.7	0.885
170	4	0.8	0.88
170	4	0.9	0.87
170	4	1	0.881
170	5	0.1	0.881
170	5	0.2	0.879
170	5	0.3	0.888
170	5	0.4	0.885
170	5	0.5	0.883
170	5	0.6	0.878
170	5	0.7	0.887
170	5	0.8	0.886
170	5	0.9	0.883
170	5	1	0.869
170	6	0.1	0.889
170	6	0.2	0.884
170	6	0.3	0.882
170	6	0.4	0.883
170	6	0.5	0.882
170	6	0.6	0.882
170	6	0.7	0.872
170	6	0.8	0.879
170	6	0.9	0.87
170	6	1	0.872
170	7	0.1	0.884
170	7	0.2	0.889
170	7	0.3	0.884
170	7	0.4	0.881
170	7	0.5	0.889
170	7	0.6	0.877
170	7	0.7	0.881
170	7	0.8	0.878
170	7	0.9	0.883
170	7	1	0.877
170	8	0.1	0.889
170	8	0.2	0.885
170	8	0.3	0.879
170	8	0.4	0.88
170	8	0.5	0.884
170	8	0.6	0.88
170	8	0.7	0.876
170	8	0.8	0.865
170	8	0.9	0.869
170	8	1	0.87
170	9	0.1	0.885
170	9	0.2	0.885
170	9	0.3	0.885
170	9	0.4	0.882
170	9	0.5	0.881
170	9	0.6	0.873
170	9	0.7	0.877
170	9	0.8	0.875
170	9	0.9	0.874
170	9	1	0.872
170	10	0.1	0.881
170	10	0.2	0.885
170	10	0.3	0.877
170	10	0.4	0.879
170	10	0.5	0.887
170	10	0.6	0.886
170	10	0.7	0.868
170	10	0.8	0.879
170	10	0.9	0.872
170	10	1	0.878
180	1	0.1	0.883
180	1	0.2	0.881
180	1	0.3	0.883
180	1	0.4	0.878
180	1	0.5	0.88
180	1	0.6	0.873
180	1	0.7	0.875
180	1	0.8	0.872
180	1	0.9	0.868
180	1	1	0.871
180	2	0.1	0.886
180	2	0.2	0.884
180	2	0.3	0.882
180	2	0.4	0.877
180	2	0.5	0.872
180	2	0.6	0.87
180	2	0.7	0.879
180	2	0.8	0.882
180	2	0.9	0.872
180	2	1	0.874
180	3	0.1	0.884
180	3	0.2	0.881
180	3	0.3	0.882
180	3	0.4	0.879
180	3	0.5	0.881
180	3	0.6	0.88
180	3	0.7	0.871
180	3	0.8	0.878
180	3	0.9	0.863
180	3	1	0.873
180	4	0.1	0.884
180	4	0.2	0.883
180	4	0.3	0.882
180	4	0.4	0.878
180	4	0.5	0.882
180	4	0.6	0.879
180	4	0.7	0.886
180	4	0.8	0.879
180	4	0.9	0.871
180	4	1	0.881
180	5	0.1	0.881
180	5	0.2	0.879
180	5	0.3	0.887
180	5	0.4	0.886
180	5	0.5	0.884
180	5	0.6	0.878
180	5	0.7	0.887
180	5	0.8	0.885
180	5	0.9	0.883
180	5	1	0.869
180	6	0.1	0.89
180	6	0.2	0.884
180	6	0.3	0.882
180	6	0.4	0.883
180	6	0.5	0.882
180	6	0.6	0.881
180	6	0.7	0.871
180	6	0.8	0.878
180	6	0.9	0.87
180	6	1	0.872
180	7	0.1	0.885
180	7	0.2	0.889
180	7	0.3	0.883
180	7	0.4	0.88
180	7	0.5	0.89
180	7	0.6	0.876
180	7	0.7	0.881
180	7	0.8	0.878
180	7	0.9	0.883
180	7	1	0.877
180	8	0.1	0.889
180	8	0.2	0.885
180	8	0.3	0.879
180	8	0.4	0.879
180	8	0.5	0.884
180	8	0.6	0.881
180	8	0.7	0.876
180	8	0.8	0.865
180	8	0.9	0.868
180	8	1	0.87
180	9	0.1	0.884
180	9	0.2	0.885
180	9	0.3	0.885
180	9	0.4	0.882
180	9	0.5	0.88
180	9	0.6	0.873
180	9	0.7	0.877
180	9	0.8	0.874
180	9	0.9	0.876
180	9	1	0.872
180	10	0.1	0.881
180	10	0.2	0.885
180	10	0.3	0.877
180	10	0.4	0.879
180	10	0.5	0.886
180	10	0.6	0.886
180	10	0.7	0.868
180	10	0.8	0.878
180	10	0.9	0.871
180	10	1	0.877
190	1	0.1	0.882
190	1	0.2	0.879
190	1	0.3	0.882
190	1	0.4	0.88
190	1	0.5	0.88
190	1	0.6	0.872
190	1	0.7	0.873
190	1	0.8	0.872
190	1	0.9	0.87
190	1	1	0.87
190	2	0.1	0.886
190	2	0.2	0.884
190	2	0.3	0.881
190	2	0.4	0.875
190	2	0.5	0.872
190	2	0.6	0.873
190	2	0.7	0.878
190	2	0.8	0.885
190	2	0.9	0.872
190	2	1	0.876
190	3	0.1	0.883
190	3	0.2	0.882
190	3	0.3	0.884
190	3	0.4	0.88
190	3	0.5	0.882
190	3	0.6	0.881
190	3	0.7	0.871
190	3	0.8	0.878
190	3	0.9	0.864
190	3	1	0.874
190	4	0.1	0.883
190	4	0.2	0.882
190	4	0.3	0.883
190	4	0.4	0.879
190	4	0.5	0.882
190	4	0.6	0.878
190	4	0.7	0.885
190	4	0.8	0.878
190	4	0.9	0.87
190	4	1	0.88
190	5	0.1	0.881
190	5	0.2	0.881
190	5	0.3	0.887
190	5	0.4	0.886
190	5	0.5	0.884
190	5	0.6	0.878
190	5	0.7	0.886
190	5	0.8	0.885
190	5	0.9	0.882
190	5	1	0.869
190	6	0.1	0.891
190	6	0.2	0.884
190	6	0.3	0.881
190	6	0.4	0.883
190	6	0.5	0.882
190	6	0.6	0.88
190	6	0.7	0.871
190	6	0.8	0.878
190	6	0.9	0.871
190	6	1	0.872
190	7	0.1	0.886
190	7	0.2	0.889
190	7	0.3	0.884
190	7	0.4	0.881
190	7	0.5	0.889
190	7	0.6	0.877
190	7	0.7	0.88
190	7	0.8	0.878
190	7	0.9	0.883
190	7	1	0.877
190	8	0.1	0.89
190	8	0.2	0.885
190	8	0.3	0.88
190	8	0.4	0.879
190	8	0.5	0.883
190	8	0.6	0.88
190	8	0.7	0.875
190	8	0.8	0.865
190	8	0.9	0.867
190	8	1	0.87
190	9	0.1	0.884
190	9	0.2	0.885
190	9	0.3	0.885
190	9	0.4	0.882
190	9	0.5	0.879
190	9	0.6	0.873
190	9	0.7	0.877
190	9	0.8	0.874
190	9	0.9	0.875
190	9	1	0.871
190	10	0.1	0.881
190	10	0.2	0.885
190	10	0.3	0.876
190	10	0.4	0.878
190	10	0.5	0.886
190	10	0.6	0.885
190	10	0.7	0.868
190	10	0.8	0.879
190	10	0.9	0.871
190	10	1	0.878
200	1	0.1	0.882
200	1	0.2	0.879
200	1	0.3	0.88
200	1	0.4	0.879
200	1	0.5	0.879
200	1	0.6	0.873
200	1	0.7	0.872
200	1	0.8	0.871
200	1	0.9	0.87
200	1	1	0.87
200	2	0.1	0.887
200	2	0.2	0.884
200	2	0.3	0.882
200	2	0.4	0.876
200	2	0.5	0.872
200	2	0.6	0.872
200	2	0.7	0.878
200	2	0.8	0.883
200	2	0.9	0.872
200	2	1	0.875
200	3	0.1	0.883
200	3	0.2	0.882
200	3	0.3	0.884
200	3	0.4	0.879
200	3	0.5	0.881
200	3	0.6	0.883
200	3	0.7	0.871
200	3	0.8	0.878
200	3	0.9	0.863
200	3	1	0.874
200	4	0.1	0.883
200	4	0.2	0.881
200	4	0.3	0.883
200	4	0.4	0.878
200	4	0.5	0.883
200	4	0.6	0.878
200	4	0.7	0.885
200	4	0.8	0.879
200	4	0.9	0.87
200	4	1	0.88
200	5	0.1	0.882
200	5	0.2	0.881
200	5	0.3	0.887
200	5	0.4	0.886
200	5	0.5	0.884
200	5	0.6	0.878
200	5	0.7	0.887
200	5	0.8	0.884
200	5	0.9	0.882
200	5	1	0.869
200	6	0.1	0.889
200	6	0.2	0.884
200	6	0.3	0.881
200	6	0.4	0.883
200	6	0.5	0.882
200	6	0.6	0.88
200	6	0.7	0.871
200	6	0.8	0.878
200	6	0.9	0.871
200	6	1	0.872
200	7	0.1	0.886
200	7	0.2	0.887
200	7	0.3	0.884
200	7	0.4	0.881
200	7	0.5	0.889
200	7	0.6	0.876
200	7	0.7	0.88
200	7	0.8	0.879
200	7	0.9	0.884
200	7	1	0.877
200	8	0.1	0.89
200	8	0.2	0.885
200	8	0.3	0.878
200	8	0.4	0.879
200	8	0.5	0.883
200	8	0.6	0.881
200	8	0.7	0.875
200	8	0.8	0.865
200	8	0.9	0.868
200	8	1	0.871
200	9	0.1	0.884
200	9	0.2	0.884
200	9	0.3	0.885
200	9	0.4	0.882
200	9	0.5	0.879
200	9	0.6	0.873
200	9	0.7	0.877
200	9	0.8	0.874
200	9	0.9	0.875
200	9	1	0.871
200	10	0.1	0.881
200	10	0.2	0.885
200	10	0.3	0.877
200	10	0.4	0.878
200	10	0.5	0.885
200	10	0.6	0.885
200	10	0.7	0.869
200	10	0.8	0.879
[truncated: 1,002 more rows]

## Sheet: LightGBM
AUC values under different parameter combinations in the LightGBM algorithm
nrounds	min_data	learning_rate	AUC		legend
10	1	0.1	0.86		nrounds: Max number of boosting iterations.
10	1	0.2	0.873		min_data: Avoid overfitting in leaf-wise tree algorithm.
10	1	0.3	0.877		learning_rate: The learning rate.
10	1	0.4	0.878		AUC: Area under the curve.
10	1	0.5	0.892
10	1	0.6	0.875
10	1	0.7	0.858
10	1	0.8	0.868
10	1	0.9	0.826
10	1	1	0.87
10	2	0.1	0.86
10	2	0.2	0.877
10	2	0.3	0.864
10	2	0.4	0.869
10	2	0.5	0.877
10	2	0.6	0.875
10	2	0.7	0.858
10	2	0.8	0.841
10	2	0.9	0.831
10	2	1	0.876
10	3	0.1	0.872
10	3	0.2	0.876
10	3	0.3	0.87
10	3	0.4	0.868
10	3	0.5	0.866
10	3	0.6	0.845
10	3	0.7	0.867
10	3	0.8	0.862
10	3	0.9	0.849
10	3	1	0.875
10	4	0.1	0.881
10	4	0.2	0.881
10	4	0.3	0.876
10	4	0.4	0.879
10	4	0.5	0.86
10	4	0.6	0.87
10	4	0.7	0.87
10	4	0.8	0.843
10	4	0.9	0.85
10	4	1	0.821
10	5	0.1	0.855
10	5	0.2	0.877
10	5	0.3	0.867
10	5	0.4	0.862
10	5	0.5	0.874
10	5	0.6	0.879
10	5	0.7	0.881
10	5	0.8	0.861
10	5	0.9	0.882
10	5	1	0.884
10	6	0.1	0.855
10	6	0.2	0.875
10	6	0.3	0.864
10	6	0.4	0.865
10	6	0.5	0.858
10	6	0.6	0.875
10	6	0.7	0.846
10	6	0.8	0.867
10	6	0.9	0.83
10	6	1	0.835
10	7	0.1	0.854
10	7	0.2	0.879
10	7	0.3	0.865
10	7	0.4	0.875
10	7	0.5	0.881
10	7	0.6	0.863
10	7	0.7	0.882
10	7	0.8	0.88
10	7	0.9	0.857
10	7	1	0.849
10	8	0.1	0.855
10	8	0.2	0.878
10	8	0.3	0.87
10	8	0.4	0.876
10	8	0.5	0.864
10	8	0.6	0.859
10	8	0.7	0.856
10	8	0.8	0.878
10	8	0.9	0.872
10	8	1	0.854
10	9	0.1	0.876
10	9	0.2	0.873
10	9	0.3	0.881
10	9	0.4	0.862
10	9	0.5	0.876
10	9	0.6	0.861
10	9	0.7	0.858
10	9	0.8	0.868
10	9	0.9	0.843
10	9	1	0.83
10	10	0.1	0.887
10	10	0.2	0.882
10	10	0.3	0.879
10	10	0.4	0.866
10	10	0.5	0.837
10	10	0.6	0.878
10	10	0.7	0.862
10	10	0.8	0.85
10	10	0.9	0.867
10	10	1	0.849
20	1	0.1	0.86
20	1	0.2	0.873
20	1	0.3	0.881
20	1	0.4	0.871
20	1	0.5	0.889
20	1	0.6	0.876
20	1	0.7	0.875
20	1	0.8	0.868
20	1	0.9	0.826
20	1	1	0.87
20	2	0.1	0.86
20	2	0.2	0.883
20	2	0.3	0.873
20	2	0.4	0.876
20	2	0.5	0.864
20	2	0.6	0.873
20	2	0.7	0.874
20	2	0.8	0.85
20	2	0.9	0.833
20	2	1	0.85
20	3	0.1	0.88
20	3	0.2	0.88
20	3	0.3	0.88
20	3	0.4	0.88
20	3	0.5	0.866
20	3	0.6	0.866
20	3	0.7	0.867
20	3	0.8	0.862
20	3	0.9	0.852
20	3	1	0.875
20	4	0.1	0.881
20	4	0.2	0.881
20	4	0.3	0.876
20	4	0.4	0.88
20	4	0.5	0.886
20	4	0.6	0.863
20	4	0.7	0.87
20	4	0.8	0.867
20	4	0.9	0.873
20	4	1	0.821
20	5	0.1	0.855
20	5	0.2	0.877
20	5	0.3	0.867
20	5	0.4	0.862
20	5	0.5	0.879
20	5	0.6	0.877
20	5	0.7	0.883
20	5	0.8	0.856
20	5	0.9	0.882
20	5	1	0.884
20	6	0.1	0.855
20	6	0.2	0.882
20	6	0.3	0.877
20	6	0.4	0.873
20	6	0.5	0.864
20	6	0.6	0.877
20	6	0.7	0.865
20	6	0.8	0.864
20	6	0.9	0.84
20	6	1	0.835
20	7	0.1	0.887
20	7	0.2	0.879
20	7	0.3	0.865
20	7	0.4	0.878
20	7	0.5	0.874
20	7	0.6	0.882
20	7	0.7	0.874
20	7	0.8	0.88
20	7	0.9	0.861
20	7	1	0.861
20	8	0.1	0.855
20	8	0.2	0.878
20	8	0.3	0.88
20	8	0.4	0.88
20	8	0.5	0.872
20	8	0.6	0.869
20	8	0.7	0.869
20	8	0.8	0.875
20	8	0.9	0.879
20	8	1	0.848
20	9	0.1	0.876
20	9	0.2	0.877
20	9	0.3	0.878
20	9	0.4	0.873
20	9	0.5	0.867
20	9	0.6	0.864
20	9	0.7	0.881
20	9	0.8	0.873
20	9	0.9	0.881
20	9	1	0.846
20	10	0.1	0.887
20	10	0.2	0.882
20	10	0.3	0.881
20	10	0.4	0.861
20	10	0.5	0.837
20	10	0.6	0.879
20	10	0.7	0.875
20	10	0.8	0.871
20	10	0.9	0.882
20	10	1	0.864
30	1	0.1	0.86
30	1	0.2	0.873
30	1	0.3	0.871
30	1	0.4	0.868
30	1	0.5	0.892
30	1	0.6	0.87
30	1	0.7	0.875
30	1	0.8	0.868
30	1	0.9	0.826
30	1	1	0.87
30	2	0.1	0.86
30	2	0.2	0.883
30	2	0.3	0.876
30	2	0.4	0.87
30	2	0.5	0.867
30	2	0.6	0.875
30	2	0.7	0.874
30	2	0.8	0.845
30	2	0.9	0.833
30	2	1	0.85
30	3	0.1	0.88
30	3	0.2	0.884
30	3	0.3	0.881
30	3	0.4	0.872
30	3	0.5	0.866
30	3	0.6	0.872
30	3	0.7	0.867
30	3	0.8	0.862
30	3	0.9	0.852
30	3	1	0.875
30	4	0.1	0.881
30	4	0.2	0.881
30	4	0.3	0.876
30	4	0.4	0.88
30	4	0.5	0.886
30	4	0.6	0.863
30	4	0.7	0.864
30	4	0.8	0.859
30	4	0.9	0.867
30	4	1	0.821
30	5	0.1	0.855
30	5	0.2	0.877
30	5	0.3	0.867
30	5	0.4	0.862
30	5	0.5	0.884
30	5	0.6	0.877
30	5	0.7	0.884
30	5	0.8	0.856
30	5	0.9	0.882
30	5	1	0.884
30	6	0.1	0.855
30	6	0.2	0.889
30	6	0.3	0.877
30	6	0.4	0.873
30	6	0.5	0.869
30	6	0.6	0.877
30	6	0.7	0.866
30	6	0.8	0.864
30	6	0.9	0.84
30	6	1	0.835
30	7	0.1	0.887
30	7	0.2	0.879
30	7	0.3	0.865
30	7	0.4	0.878
30	7	0.5	0.874
30	7	0.6	0.882
30	7	0.7	0.874
30	7	0.8	0.88
30	7	0.9	0.868
30	7	1	0.867
30	8	0.1	0.855
30	8	0.2	0.878
30	8	0.3	0.892
30	8	0.4	0.869
30	8	0.5	0.876
30	8	0.6	0.869
30	8	0.7	0.883
30	8	0.8	0.875
30	8	0.9	0.879
30	8	1	0.848
30	9	0.1	0.876
30	9	0.2	0.873
30	9	0.3	0.876
30	9	0.4	0.88
30	9	0.5	0.875
30	9	0.6	0.865
30	9	0.7	0.881
30	9	0.8	0.873
30	9	0.9	0.881
30	9	1	0.853
30	10	0.1	0.887
30	10	0.2	0.882
30	10	0.3	0.882
30	10	0.4	0.861
30	10	0.5	0.837
30	10	0.6	0.879
30	10	0.7	0.875
30	10	0.8	0.876
30	10	0.9	0.88
30	10	1	0.863
40	1	0.1	0.86
40	1	0.2	0.873
40	1	0.3	0.871
40	1	0.4	0.87
40	1	0.5	0.892
40	1	0.6	0.87
40	1	0.7	0.875
40	1	0.8	0.868
40	1	0.9	0.826
40	1	1	0.87
40	2	0.1	0.86
40	2	0.2	0.883
40	2	0.3	0.874
40	2	0.4	0.87
40	2	0.5	0.867
40	2	0.6	0.875
40	2	0.7	0.874
40	2	0.8	0.845
40	2	0.9	0.833
40	2	1	0.85
40	3	0.1	0.88
40	3	0.2	0.883
40	3	0.3	0.881
40	3	0.4	0.872
40	3	0.5	0.866
40	3	0.6	0.872
40	3	0.7	0.867
40	3	0.8	0.862
40	3	0.9	0.852
40	3	1	0.875
40	4	0.1	0.881
40	4	0.2	0.881
40	4	0.3	0.876
40	4	0.4	0.88
40	4	0.5	0.886
40	4	0.6	0.863
40	4	0.7	0.866
40	4	0.8	0.859
40	4	0.9	0.868
40	4	1	0.821
40	5	0.1	0.855
40	5	0.2	0.877
40	5	0.3	0.867
40	5	0.4	0.862
40	5	0.5	0.883
40	5	0.6	0.877
40	5	0.7	0.884
40	5	0.8	0.856
40	5	0.9	0.882
40	5	1	0.884
40	6	0.1	0.855
40	6	0.2	0.89
40	6	0.3	0.877
40	6	0.4	0.873
40	6	0.5	0.868
40	6	0.6	0.877
40	6	0.7	0.866
40	6	0.8	0.864
40	6	0.9	0.84
40	6	1	0.835
40	7	0.1	0.887
40	7	0.2	0.879
40	7	0.3	0.865
40	7	0.4	0.878
40	7	0.5	0.878
40	7	0.6	0.882
40	7	0.7	0.874
40	7	0.8	0.88
40	7	0.9	0.874
40	7	1	0.867
40	8	0.1	0.855
40	8	0.2	0.878
40	8	0.3	0.892
40	8	0.4	0.869
40	8	0.5	0.876
40	8	0.6	0.869
40	8	0.7	0.883
40	8	0.8	0.875
40	8	0.9	0.879
40	8	1	0.848
40	9	0.1	0.876
40	9	0.2	0.876
40	9	0.3	0.88
40	9	0.4	0.88
40	9	0.5	0.875
40	9	0.6	0.872
40	9	0.7	0.881
40	9	0.8	0.873
40	9	0.9	0.881
40	9	1	0.853
40	10	0.1	0.887
40	10	0.2	0.882
40	10	0.3	0.874
40	10	0.4	0.861
40	10	0.5	0.837
40	10	0.6	0.879
40	10	0.7	0.875
40	10	0.8	0.876
40	10	0.9	0.88
40	10	1	0.863
50	1	0.1	0.86
50	1	0.2	0.873
50	1	0.3	0.871
50	1	0.4	0.869
50	1	0.5	0.892
50	1	0.6	0.87
50	1	0.7	0.875
50	1	0.8	0.868
50	1	0.9	0.826
50	1	1	0.87
50	2	0.1	0.86
50	2	0.2	0.883
50	2	0.3	0.874
50	2	0.4	0.87
50	2	0.5	0.867
50	2	0.6	0.875
50	2	0.7	0.874
50	2	0.8	0.845
50	2	0.9	0.833
50	2	1	0.85
50	3	0.1	0.88
50	3	0.2	0.882
50	3	0.3	0.881
50	3	0.4	0.872
50	3	0.5	0.866
50	3	0.6	0.872
50	3	0.7	0.867
50	3	0.8	0.862
50	3	0.9	0.852
50	3	1	0.875
50	4	0.1	0.881
50	4	0.2	0.881
50	4	0.3	0.876
50	4	0.4	0.88
50	4	0.5	0.886
50	4	0.6	0.863
50	4	0.7	0.866
50	4	0.8	0.859
50	4	0.9	0.869
50	4	1	0.821
50	5	0.1	0.855
50	5	0.2	0.877
50	5	0.3	0.867
50	5	0.4	0.862
50	5	0.5	0.883
50	5	0.6	0.877
50	5	0.7	0.884
50	5	0.8	0.856
50	5	0.9	0.882
50	5	1	0.884
50	6	0.1	0.855
50	6	0.2	0.887
50	6	0.3	0.877
50	6	0.4	0.873
50	6	0.5	0.868
50	6	0.6	0.877
50	6	0.7	0.866
50	6	0.8	0.864
50	6	0.9	0.84
50	6	1	0.835
50	7	0.1	0.887
50	7	0.2	0.879
50	7	0.3	0.865
50	7	0.4	0.878
50	7	0.5	0.878
50	7	0.6	0.882
50	7	0.7	0.874
50	7	0.8	0.88
50	7	0.9	0.874
50	7	1	0.867
50	8	0.1	0.855
50	8	0.2	0.878
50	8	0.3	0.892
50	8	0.4	0.869
50	8	0.5	0.879
50	8	0.6	0.869
50	8	0.7	0.883
50	8	0.8	0.875
50	8	0.9	0.879
50	8	1	0.848
50	9	0.1	0.876
50	9	0.2	0.876
50	9	0.3	0.88
50	9	0.4	0.88
50	9	0.5	0.875
50	9	0.6	0.877
50	9	0.7	0.881
50	9	0.8	0.873
50	9	0.9	0.881
50	9	1	0.853
50	10	0.1	0.887
50	10	0.2	0.882
50	10	0.3	0.875
50	10	0.4	0.861
50	10	0.5	0.837
50	10	0.6	0.879
50	10	0.7	0.875
50	10	0.8	0.876
50	10	0.9	0.88
50	10	1	0.863
60	1	0.1	0.86
60	1	0.2	0.873
60	1	0.3	0.871
60	1	0.4	0.869
60	1	0.5	0.892
60	1	0.6	0.87
60	1	0.7	0.875
60	1	0.8	0.868
60	1	0.9	0.826
60	1	1	0.87
60	2	0.1	0.86
60	2	0.2	0.883
60	2	0.3	0.874
60	2	0.4	0.87
60	2	0.5	0.867
60	2	0.6	0.875
60	2	0.7	0.874
60	2	0.8	0.845
60	2	0.9	0.833
60	2	1	0.85
60	3	0.1	0.88
60	3	0.2	0.881
60	3	0.3	0.881
60	3	0.4	0.872
60	3	0.5	0.866
60	3	0.6	0.872
60	3	0.7	0.867
60	3	0.8	0.862
60	3	0.9	0.852
60	3	1	0.875
60	4	0.1	0.881
60	4	0.2	0.881
60	4	0.3	0.876
60	4	0.4	0.88
60	4	0.5	0.886
60	4	0.6	0.863
60	4	0.7	0.866
60	4	0.8	0.859
60	4	0.9	0.869
60	4	1	0.821
60	5	0.1	0.855
60	5	0.2	0.877
60	5	0.3	0.867
60	5	0.4	0.862
60	5	0.5	0.883
60	5	0.6	0.877
60	5	0.7	0.884
60	5	0.8	0.856
60	5	0.9	0.882
60	5	1	0.884
60	6	0.1	0.855
60	6	0.2	0.887
60	6	0.3	0.877
60	6	0.4	0.873
60	6	0.5	0.868
60	6	0.6	0.877
60	6	0.7	0.866
60	6	0.8	0.864
60	6	0.9	0.84
60	6	1	0.835
60	7	0.1	0.887
60	7	0.2	0.879
60	7	0.3	0.865
60	7	0.4	0.878
60	7	0.5	0.878
60	7	0.6	0.882
60	7	0.7	0.874
60	7	0.8	0.88
60	7	0.9	0.874
60	7	1	0.867
60	8	0.1	0.855
60	8	0.2	0.878
60	8	0.3	0.892
60	8	0.4	0.869
60	8	0.5	0.879
60	8	0.6	0.869
60	8	0.7	0.883
60	8	0.8	0.875
60	8	0.9	0.879
60	8	1	0.848
60	9	0.1	0.876
60	9	0.2	0.88
60	9	0.3	0.88
60	9	0.4	0.88
60	9	0.5	0.875
60	9	0.6	0.877
60	9	0.7	0.881
60	9	0.8	0.873
60	9	0.9	0.881
60	9	1	0.853
60	10	0.1	0.887
60	10	0.2	0.882
60	10	0.3	0.875
60	10	0.4	0.861
60	10	0.5	0.837
60	10	0.6	0.879
60	10	0.7	0.875
60	10	0.8	0.876
60	10	0.9	0.88
60	10	1	0.863
70	1	0.1	0.86
70	1	0.2	0.873
70	1	0.3	0.871
70	1	0.4	0.869
70	1	0.5	0.892
70	1	0.6	0.87
70	1	0.7	0.875
70	1	0.8	0.868
70	1	0.9	0.826
70	1	1	0.87
70	2	0.1	0.86
70	2	0.2	0.883
70	2	0.3	0.874
70	2	0.4	0.87
70	2	0.5	0.867
70	2	0.6	0.875
70	2	0.7	0.874
70	2	0.8	0.845
70	2	0.9	0.833
70	2	1	0.85
70	3	0.1	0.88
70	3	0.2	0.881
70	3	0.3	0.881
70	3	0.4	0.872
70	3	0.5	0.866
70	3	0.6	0.872
70	3	0.7	0.867
70	3	0.8	0.862
70	3	0.9	0.852
70	3	1	0.875
70	4	0.1	0.881
70	4	0.2	0.881
70	4	0.3	0.876
70	4	0.4	0.88
70	4	0.5	0.886
70	4	0.6	0.863
70	4	0.7	0.866
70	4	0.8	0.859
70	4	0.9	0.869
70	4	1	0.821
70	5	0.1	0.855
70	5	0.2	0.877
70	5	0.3	0.867
70	5	0.4	0.862
70	5	0.5	0.883
70	5	0.6	0.877
70	5	0.7	0.884
70	5	0.8	0.856
70	5	0.9	0.882
70	5	1	0.884
70	6	0.1	0.855
70	6	0.2	0.887
70	6	0.3	0.877
70	6	0.4	0.873
70	6	0.5	0.868
70	6	0.6	0.877
70	6	0.7	0.866
70	6	0.8	0.864
70	6	0.9	0.84
70	6	1	0.835
70	7	0.1	0.887
70	7	0.2	0.879
70	7	0.3	0.865
70	7	0.4	0.878
70	7	0.5	0.878
70	7	0.6	0.882
70	7	0.7	0.874
70	7	0.8	0.88
70	7	0.9	0.874
70	7	1	0.867
70	8	0.1	0.855
70	8	0.2	0.878
70	8	0.3	0.892
70	8	0.4	0.869
70	8	0.5	0.879
70	8	0.6	0.869
70	8	0.7	0.883
70	8	0.8	0.875
70	8	0.9	0.879
70	8	1	0.848
70	9	0.1	0.876
70	9	0.2	0.88
70	9	0.3	0.88
70	9	0.4	0.88
70	9	0.5	0.875
70	9	0.6	0.877
70	9	0.7	0.881
70	9	0.8	0.873
70	9	0.9	0.881
70	9	1	0.853
70	10	0.1	0.887
70	10	0.2	0.882
70	10	0.3	0.875
70	10	0.4	0.861
70	10	0.5	0.837
70	10	0.6	0.879
70	10	0.7	0.875
70	10	0.8	0.876
70	10	0.9	0.88
70	10	1	0.863
80	1	0.1	0.86
80	1	0.2	0.873
80	1	0.3	0.871
80	1	0.4	0.869
80	1	0.5	0.892
80	1	0.6	0.87
80	1	0.7	0.875
80	1	0.8	0.868
80	1	0.9	0.826
80	1	1	0.87
80	2	0.1	0.86
80	2	0.2	0.883
80	2	0.3	0.874
80	2	0.4	0.87
80	2	0.5	0.867
80	2	0.6	0.875
80	2	0.7	0.874
80	2	0.8	0.845
80	2	0.9	0.833
80	2	1	0.85
80	3	0.1	0.88
80	3	0.2	0.881
80	3	0.3	0.881
80	3	0.4	0.872
80	3	0.5	0.866
80	3	0.6	0.872
80	3	0.7	0.867
80	3	0.8	0.862
80	3	0.9	0.852
80	3	1	0.875
80	4	0.1	0.881
80	4	0.2	0.881
80	4	0.3	0.876
80	4	0.4	0.88
80	4	0.5	0.886
80	4	0.6	0.863
80	4	0.7	0.866
80	4	0.8	0.859
80	4	0.9	0.869
80	4	1	0.821
80	5	0.1	0.855
80	5	0.2	0.877
80	5	0.3	0.867
80	5	0.4	0.862
80	5	0.5	0.883
80	5	0.6	0.877
80	5	0.7	0.884
80	5	0.8	0.856
80	5	0.9	0.882
80	5	1	0.884
80	6	0.1	0.855
80	6	0.2	0.887
80	6	0.3	0.877
80	6	0.4	0.873
80	6	0.5	0.868
80	6	0.6	0.877
80	6	0.7	0.866
80	6	0.8	0.864
80	6	0.9	0.84
80	6	1	0.835
80	7	0.1	0.887
80	7	0.2	0.879
80	7	0.3	0.865
80	7	0.4	0.878
80	7	0.5	0.878
80	7	0.6	0.882
80	7	0.7	0.874
80	7	0.8	0.88
80	7	0.9	0.874
80	7	1	0.867
80	8	0.1	0.855
80	8	0.2	0.878
80	8	0.3	0.892
80	8	0.4	0.869
80	8	0.5	0.879
80	8	0.6	0.869
80	8	0.7	0.883
80	8	0.8	0.875
80	8	0.9	0.879
80	8	1	0.848
80	9	0.1	0.876
80	9	0.2	0.88
80	9	0.3	0.88
80	9	0.4	0.88
80	9	0.5	0.875
80	9	0.6	0.877
80	9	0.7	0.881
80	9	0.8	0.873
80	9	0.9	0.881
80	9	1	0.853
80	10	0.1	0.887
80	10	0.2	0.882
80	10	0.3	0.875
80	10	0.4	0.861
80	10	0.5	0.837
80	10	0.6	0.879
80	10	0.7	0.875
80	10	0.8	0.876
80	10	0.9	0.88
80	10	1	0.863
90	1	0.1	0.86
90	1	0.2	0.873
90	1	0.3	0.871
90	1	0.4	0.869
90	1	0.5	0.892
90	1	0.6	0.87
90	1	0.7	0.875
90	1	0.8	0.868
90	1	0.9	0.826
90	1	1	0.87
90	2	0.1	0.86
90	2	0.2	0.883
90	2	0.3	0.874
90	2	0.4	0.87
90	2	0.5	0.867
90	2	0.6	0.875
90	2	0.7	0.874
90	2	0.8	0.845
90	2	0.9	0.833
90	2	1	0.85
90	3	0.1	0.88
90	3	0.2	0.881
90	3	0.3	0.881
90	3	0.4	0.872
90	3	0.5	0.866
90	3	0.6	0.872
90	3	0.7	0.867
90	3	0.8	0.862
90	3	0.9	0.852
90	3	1	0.875
90	4	0.1	0.881
90	4	0.2	0.881
90	4	0.3	0.876
90	4	0.4	0.88
90	4	0.5	0.886
90	4	0.6	0.863
90	4	0.7	0.866
90	4	0.8	0.859
90	4	0.9	0.869
90	4	1	0.821
90	5	0.1	0.855
90	5	0.2	0.877
90	5	0.3	0.867
90	5	0.4	0.862
90	5	0.5	0.883
90	5	0.6	0.877
90	5	0.7	0.884
90	5	0.8	0.856
90	5	0.9	0.882
90	5	1	0.884
90	6	0.1	0.855
90	6	0.2	0.887
90	6	0.3	0.877
90	6	0.4	0.873
90	6	0.5	0.868
90	6	0.6	0.877
90	6	0.7	0.866
90	6	0.8	0.864
90	6	0.9	0.84
90	6	1	0.835
90	7	0.1	0.887
90	7	0.2	0.879
90	7	0.3	0.865
90	7	0.4	0.878
90	7	0.5	0.878
90	7	0.6	0.882
90	7	0.7	0.874
90	7	0.8	0.88
90	7	0.9	0.874
90	7	1	0.867
90	8	0.1	0.855
90	8	0.2	0.878
90	8	0.3	0.892
90	8	0.4	0.869
90	8	0.5	0.879
90	8	0.6	0.869
90	8	0.7	0.883
90	8	0.8	0.875
90	8	0.9	0.879
90	8	1	0.848
90	9	0.1	0.876
90	9	0.2	0.88
90	9	0.3	0.88
90	9	0.4	0.88
90	9	0.5	0.875
90	9	0.6	0.877
90	9	0.7	0.881
90	9	0.8	0.873
90	9	0.9	0.881
90	9	1	0.853
90	10	0.1	0.887
90	10	0.2	0.882
90	10	0.3	0.875
90	10	0.4	0.861
90	10	0.5	0.837
90	10	0.6	0.879
90	10	0.7	0.875
90	10	0.8	0.876
90	10	0.9	0.88
90	10	1	0.863
100	1	0.1	0.86
100	1	0.2	0.873
100	1	0.3	0.871
100	1	0.4	0.869
100	1	0.5	0.892
100	1	0.6	0.87
100	1	0.7	0.875
100	1	0.8	0.868
100	1	0.9	0.826
100	1	1	0.87
100	2	0.1	0.86
100	2	0.2	0.883
100	2	0.3	0.874
100	2	0.4	0.87
100	2	0.5	0.867
100	2	0.6	0.875
100	2	0.7	0.874
100	2	0.8	0.845
100	2	0.9	0.833
100	2	1	0.85
100	3	0.1	0.88
100	3	0.2	0.881
100	3	0.3	0.881
100	3	0.4	0.872
100	3	0.5	0.866
100	3	0.6	0.872
100	3	0.7	0.867
100	3	0.8	0.862
100	3	0.9	0.852
100	3	1	0.875
100	4	0.1	0.881
100	4	0.2	0.881
100	4	0.3	0.876
100	4	0.4	0.88
100	4	0.5	0.886
100	4	0.6	0.863
100	4	0.7	0.866
100	4	0.8	0.859
100	4	0.9	0.869
100	4	1	0.821
100	5	0.1	0.855
100	5	0.2	0.877
100	5	0.3	0.867
100	5	0.4	0.862
100	5	0.5	0.883
100	5	0.6	0.877
100	5	0.7	0.884
100	5	0.8	0.856
100	5	0.9	0.882
100	5	1	0.884
100	6	0.1	0.855
100	6	0.2	0.887
100	6	0.3	0.877
100	6	0.4	0.873
100	6	0.5	0.868
100	6	0.6	0.877
100	6	0.7	0.866
100	6	0.8	0.864
100	6	0.9	0.84
100	6	1	0.835
100	7	0.1	0.887
100	7	0.2	0.879
100	7	0.3	0.865
100	7	0.4	0.878
100	7	0.5	0.878
100	7	0.6	0.882
100	7	0.7	0.874
100	7	0.8	0.88
100	7	0.9	0.874
100	7	1	0.867
100	8	0.1	0.855
100	8	0.2	0.878
100	8	0.3	0.892
100	8	0.4	0.869
100	8	0.5	0.879
100	8	0.6	0.869
100	8	0.7	0.883
100	8	0.8	0.875
100	8	0.9	0.879
100	8	1	0.848
100	9	0.1	0.876
100	9	0.2	0.88
100	9	0.3	0.88
100	9	0.4	0.88
100	9	0.5	0.875
100	9	0.6	0.877
100	9	0.7	0.881
100	9	0.8	0.873
100	9	0.9	0.881
100	9	1	0.853
100	10	0.1	0.887
100	10	0.2	0.882
100	10	0.3	0.875
100	10	0.4	0.861
100	10	0.5	0.837
100	10	0.6	0.879
100	10	0.7	0.875
100	10	0.8	0.876
100	10	0.9	0.88
100	10	1	0.863
110	1	0.1	0.86
110	1	0.2	0.873
110	1	0.3	0.871
110	1	0.4	0.869
110	1	0.5	0.892
110	1	0.6	0.87
110	1	0.7	0.875
110	1	0.8	0.868
110	1	0.9	0.826
110	1	1	0.87
110	2	0.1	0.86
110	2	0.2	0.883
110	2	0.3	0.874
110	2	0.4	0.87
110	2	0.5	0.867
110	2	0.6	0.875
110	2	0.7	0.874
110	2	0.8	0.845
110	2	0.9	0.833
110	2	1	0.85
110	3	0.1	0.88
110	3	0.2	0.881
110	3	0.3	0.881
110	3	0.4	0.872
110	3	0.5	0.866
110	3	0.6	0.872
110	3	0.7	0.867
110	3	0.8	0.862
110	3	0.9	0.852
110	3	1	0.875
110	4	0.1	0.881
110	4	0.2	0.881
110	4	0.3	0.876
110	4	0.4	0.88
110	4	0.5	0.886
110	4	0.6	0.863
110	4	0.7	0.866
110	4	0.8	0.859
110	4	0.9	0.869
110	4	1	0.821
110	5	0.1	0.855
110	5	0.2	0.877
110	5	0.3	0.867
110	5	0.4	0.862
110	5	0.5	0.883
110	5	0.6	0.877
110	5	0.7	0.884
110	5	0.8	0.856
110	5	0.9	0.882
110	5	1	0.884
110	6	0.1	0.855
110	6	0.2	0.887
110	6	0.3	0.877
110	6	0.4	0.873
110	6	0.5	0.868
110	6	0.6	0.877
110	6	0.7	0.866
110	6	0.8	0.864
110	6	0.9	0.84
110	6	1	0.835
110	7	0.1	0.887
110	7	0.2	0.879
110	7	0.3	0.865
110	7	0.4	0.878
110	7	0.5	0.878
110	7	0.6	0.882
110	7	0.7	0.874
110	7	0.8	0.88
110	7	0.9	0.874
110	7	1	0.867
110	8	0.1	0.855
110	8	0.2	0.878
110	8	0.3	0.892
110	8	0.4	0.869
110	8	0.5	0.879
110	8	0.6	0.869
110	8	0.7	0.883
110	8	0.8	0.875
110	8	0.9	0.879
110	8	1	0.848
110	9	0.1	0.876
110	9	0.2	0.88
110	9	0.3	0.88
110	9	0.4	0.88
110	9	0.5	0.875
110	9	0.6	0.877
110	9	0.7	0.881
110	9	0.8	0.873
110	9	0.9	0.881
110	9	1	0.853
110	10	0.1	0.887
110	10	0.2	0.882
110	10	0.3	0.875
110	10	0.4	0.861
110	10	0.5	0.837
110	10	0.6	0.879
110	10	0.7	0.875
110	10	0.8	0.876
110	10	0.9	0.88
110	10	1	0.863
120	1	0.1	0.86
120	1	0.2	0.873
120	1	0.3	0.871
120	1	0.4	0.869
120	1	0.5	0.892
120	1	0.6	0.87
120	1	0.7	0.875
120	1	0.8	0.868
120	1	0.9	0.826
120	1	1	0.87
120	2	0.1	0.86
120	2	0.2	0.883
120	2	0.3	0.874
120	2	0.4	0.87
120	2	0.5	0.867
120	2	0.6	0.875
120	2	0.7	0.874
120	2	0.8	0.845
120	2	0.9	0.833
120	2	1	0.85
120	3	0.1	0.88
120	3	0.2	0.881
120	3	0.3	0.881
120	3	0.4	0.872
120	3	0.5	0.866
120	3	0.6	0.872
120	3	0.7	0.867
120	3	0.8	0.862
120	3	0.9	0.852
120	3	1	0.875
120	4	0.1	0.881
120	4	0.2	0.881
120	4	0.3	0.876
120	4	0.4	0.88
120	4	0.5	0.886
120	4	0.6	0.863
120	4	0.7	0.866
120	4	0.8	0.859
120	4	0.9	0.869
120	4	1	0.821
120	5	0.1	0.855
120	5	0.2	0.877
120	5	0.3	0.867
120	5	0.4	0.862
120	5	0.5	0.883
120	5	0.6	0.877
120	5	0.7	0.884
120	5	0.8	0.856
120	5	0.9	0.882
120	5	1	0.884
120	6	0.1	0.855
120	6	0.2	0.887
120	6	0.3	0.877
120	6	0.4	0.873
120	6	0.5	0.868
120	6	0.6	0.877
120	6	0.7	0.866
120	6	0.8	0.864
120	6	0.9	0.84
120	6	1	0.835
120	7	0.1	0.887
120	7	0.2	0.879
120	7	0.3	0.865
120	7	0.4	0.878
120	7	0.5	0.878
120	7	0.6	0.882
120	7	0.7	0.874
120	7	0.8	0.88
120	7	0.9	0.874
120	7	1	0.867
120	8	0.1	0.855
120	8	0.2	0.878
120	8	0.3	0.892
120	8	0.4	0.869
120	8	0.5	0.879
120	8	0.6	0.869
120	8	0.7	0.883
120	8	0.8	0.875
120	8	0.9	0.879
120	8	1	0.848
120	9	0.1	0.876
120	9	0.2	0.88
120	9	0.3	0.88
120	9	0.4	0.88
120	9	0.5	0.875
120	9	0.6	0.877
120	9	0.7	0.881
120	9	0.8	0.873
120	9	0.9	0.881
120	9	1	0.853
120	10	0.1	0.887
120	10	0.2	0.882
120	10	0.3	0.875
120	10	0.4	0.861
120	10	0.5	0.837
120	10	0.6	0.879
120	10	0.7	0.875
120	10	0.8	0.876
120	10	0.9	0.88
120	10	1	0.863
130	1	0.1	0.86
130	1	0.2	0.873
130	1	0.3	0.871
130	1	0.4	0.869
130	1	0.5	0.892
130	1	0.6	0.87
130	1	0.7	0.875
130	1	0.8	0.868
130	1	0.9	0.826
130	1	1	0.87
130	2	0.1	0.86
130	2	0.2	0.883
130	2	0.3	0.874
130	2	0.4	0.87
130	2	0.5	0.867
130	2	0.6	0.875
130	2	0.7	0.874
130	2	0.8	0.845
130	2	0.9	0.833
130	2	1	0.85
130	3	0.1	0.88
130	3	0.2	0.881
130	3	0.3	0.881
130	3	0.4	0.872
130	3	0.5	0.866
130	3	0.6	0.872
130	3	0.7	0.867
130	3	0.8	0.862
130	3	0.9	0.852
130	3	1	0.875
130	4	0.1	0.881
130	4	0.2	0.881
130	4	0.3	0.876
130	4	0.4	0.88
130	4	0.5	0.886
130	4	0.6	0.863
130	4	0.7	0.866
130	4	0.8	0.859
130	4	0.9	0.869
130	4	1	0.821
130	5	0.1	0.855
130	5	0.2	0.877
130	5	0.3	0.867
130	5	0.4	0.862
130	5	0.5	0.883
130	5	0.6	0.877
130	5	0.7	0.884
130	5	0.8	0.856
130	5	0.9	0.882
130	5	1	0.884
130	6	0.1	0.855
130	6	0.2	0.887
130	6	0.3	0.877
130	6	0.4	0.873
130	6	0.5	0.868
130	6	0.6	0.877
130	6	0.7	0.866
130	6	0.8	0.864
130	6	0.9	0.84
130	6	1	0.835
130	7	0.1	0.887
130	7	0.2	0.879
130	7	0.3	0.865
130	7	0.4	0.878
130	7	0.5	0.878
130	7	0.6	0.882
130	7	0.7	0.874
130	7	0.8	0.88
130	7	0.9	0.874
130	7	1	0.867
130	8	0.1	0.855
130	8	0.2	0.878
130	8	0.3	0.892
130	8	0.4	0.869
130	8	0.5	0.879
130	8	0.6	0.869
130	8	0.7	0.883
130	8	0.8	0.875
130	8	0.9	0.879
130	8	1	0.848
130	9	0.1	0.876
130	9	0.2	0.88
130	9	0.3	0.88
130	9	0.4	0.88
130	9	0.5	0.875
130	9	0.6	0.877
130	9	0.7	0.881
130	9	0.8	0.873
130	9	0.9	0.881
130	9	1	0.853
130	10	0.1	0.887
130	10	0.2	0.882
130	10	0.3	0.875
130	10	0.4	0.861
130	10	0.5	0.837
130	10	0.6	0.879
130	10	0.7	0.875
130	10	0.8	0.876
130	10	0.9	0.88
130	10	1	0.863
140	1	0.1	0.86
140	1	0.2	0.873
140	1	0.3	0.871
140	1	0.4	0.869
140	1	0.5	0.892
140	1	0.6	0.87
140	1	0.7	0.875
140	1	0.8	0.868
140	1	0.9	0.826
140	1	1	0.87
140	2	0.1	0.86
140	2	0.2	0.883
140	2	0.3	0.874
140	2	0.4	0.87
140	2	0.5	0.867
140	2	0.6	0.875
140	2	0.7	0.874
140	2	0.8	0.845
140	2	0.9	0.833
140	2	1	0.85
140	3	0.1	0.88
140	3	0.2	0.881
140	3	0.3	0.881
140	3	0.4	0.872
140	3	0.5	0.866
140	3	0.6	0.872
140	3	0.7	0.867
140	3	0.8	0.862
140	3	0.9	0.852
140	3	1	0.875
140	4	0.1	0.881
140	4	0.2	0.881
140	4	0.3	0.876
140	4	0.4	0.88
140	4	0.5	0.886
140	4	0.6	0.863
140	4	0.7	0.866
140	4	0.8	0.859
140	4	0.9	0.869
140	4	1	0.821
140	5	0.1	0.855
140	5	0.2	0.877
140	5	0.3	0.867
140	5	0.4	0.862
140	5	0.5	0.883
140	5	0.6	0.877
140	5	0.7	0.884
140	5	0.8	0.856
140	5	0.9	0.882
140	5	1	0.884
140	6	0.1	0.855
140	6	0.2	0.887
140	6	0.3	0.877
140	6	0.4	0.873
140	6	0.5	0.868
140	6	0.6	0.877
140	6	0.7	0.866
140	6	0.8	0.864
140	6	0.9	0.84
140	6	1	0.835
140	7	0.1	0.887
140	7	0.2	0.879
140	7	0.3	0.865
140	7	0.4	0.878
140	7	0.5	0.878
140	7	0.6	0.882
140	7	0.7	0.874
140	7	0.8	0.88
140	7	0.9	0.874
140	7	1	0.867
140	8	0.1	0.855
140	8	0.2	0.878
140	8	0.3	0.892
140	8	0.4	0.869
140	8	0.5	0.879
140	8	0.6	0.869
140	8	0.7	0.883
140	8	0.8	0.875
140	8	0.9	0.879
140	8	1	0.848
140	9	0.1	0.876
140	9	0.2	0.88
140	9	0.3	0.88
140	9	0.4	0.88
140	9	0.5	0.875
140	9	0.6	0.877
140	9	0.7	0.881
140	9	0.8	0.873
140	9	0.9	0.881
140	9	1	0.853
140	10	0.1	0.887
140	10	0.2	0.882
140	10	0.3	0.875
140	10	0.4	0.861
140	10	0.5	0.837
140	10	0.6	0.879
140	10	0.7	0.875
140	10	0.8	0.876
140	10	0.9	0.88
140	10	1	0.863
150	1	0.1	0.86
150	1	0.2	0.873
150	1	0.3	0.871
150	1	0.4	0.869
150	1	0.5	0.892
150	1	0.6	0.87
150	1	0.7	0.875
150	1	0.8	0.868
150	1	0.9	0.826
150	1	1	0.87
150	2	0.1	0.86
150	2	0.2	0.883
150	2	0.3	0.874
150	2	0.4	0.87
150	2	0.5	0.867
150	2	0.6	0.875
150	2	0.7	0.874
150	2	0.8	0.845
150	2	0.9	0.833
150	2	1	0.85
150	3	0.1	0.88
150	3	0.2	0.881
150	3	0.3	0.881
150	3	0.4	0.872
150	3	0.5	0.866
150	3	0.6	0.872
150	3	0.7	0.867
150	3	0.8	0.862
150	3	0.9	0.852
150	3	1	0.875
150	4	0.1	0.881
150	4	0.2	0.881
150	4	0.3	0.876
150	4	0.4	0.88
150	4	0.5	0.886
150	4	0.6	0.863
150	4	0.7	0.866
150	4	0.8	0.859
150	4	0.9	0.869
150	4	1	0.821
150	5	0.1	0.855
150	5	0.2	0.877
150	5	0.3	0.867
150	5	0.4	0.862
150	5	0.5	0.883
150	5	0.6	0.877
150	5	0.7	0.884
150	5	0.8	0.856
150	5	0.9	0.882
150	5	1	0.884
150	6	0.1	0.855
150	6	0.2	0.887
150	6	0.3	0.877
150	6	0.4	0.873
150	6	0.5	0.868
150	6	0.6	0.877
150	6	0.7	0.866
150	6	0.8	0.864
150	6	0.9	0.84
150	6	1	0.835
150	7	0.1	0.887
150	7	0.2	0.879
150	7	0.3	0.865
150	7	0.4	0.878
150	7	0.5	0.878
150	7	0.6	0.882
150	7	0.7	0.874
150	7	0.8	0.88
150	7	0.9	0.874
150	7	1	0.867
150	8	0.1	0.855
150	8	0.2	0.878
150	8	0.3	0.892
150	8	0.4	0.869
150	8	0.5	0.879
150	8	0.6	0.869
150	8	0.7	0.883
150	8	0.8	0.875
150	8	0.9	0.879
150	8	1	0.848
150	9	0.1	0.876
150	9	0.2	0.88
150	9	0.3	0.88
150	9	0.4	0.88
150	9	0.5	0.875
150	9	0.6	0.877
150	9	0.7	0.881
150	9	0.8	0.873
150	9	0.9	0.881
150	9	1	0.853
150	10	0.1	0.887
150	10	0.2	0.882
150	10	0.3	0.875
150	10	0.4	0.861
150	10	0.5	0.837
150	10	0.6	0.879
150	10	0.7	0.875
150	10	0.8	0.876
150	10	0.9	0.88
150	10	1	0.863
160	1	0.1	0.86
160	1	0.2	0.873
160	1	0.3	0.871
160	1	0.4	0.869
160	1	0.5	0.892
160	1	0.6	0.87
160	1	0.7	0.875
160	1	0.8	0.868
160	1	0.9	0.826
160	1	1	0.87
160	2	0.1	0.86
160	2	0.2	0.883
160	2	0.3	0.874
160	2	0.4	0.87
160	2	0.5	0.867
160	2	0.6	0.875
160	2	0.7	0.874
160	2	0.8	0.845
160	2	0.9	0.833
160	2	1	0.85
160	3	0.1	0.88
160	3	0.2	0.881
160	3	0.3	0.881
160	3	0.4	0.872
160	3	0.5	0.866
160	3	0.6	0.872
160	3	0.7	0.867
160	3	0.8	0.862
160	3	0.9	0.852
160	3	1	0.875
160	4	0.1	0.881
160	4	0.2	0.881
160	4	0.3	0.876
160	4	0.4	0.88
160	4	0.5	0.886
160	4	0.6	0.863
160	4	0.7	0.866
160	4	0.8	0.859
160	4	0.9	0.869
160	4	1	0.821
160	5	0.1	0.855
160	5	0.2	0.877
160	5	0.3	0.867
160	5	0.4	0.862
160	5	0.5	0.883
160	5	0.6	0.877
160	5	0.7	0.884
160	5	0.8	0.856
160	5	0.9	0.882
160	5	1	0.884
160	6	0.1	0.855
160	6	0.2	0.887
160	6	0.3	0.877
160	6	0.4	0.873
160	6	0.5	0.868
160	6	0.6	0.877
160	6	0.7	0.866
160	6	0.8	0.864
160	6	0.9	0.84
160	6	1	0.835
160	7	0.1	0.887
160	7	0.2	0.879
160	7	0.3	0.865
160	7	0.4	0.878
160	7	0.5	0.878
160	7	0.6	0.882
160	7	0.7	0.874
160	7	0.8	0.88
160	7	0.9	0.874
160	7	1	0.867
160	8	0.1	0.855
160	8	0.2	0.878
160	8	0.3	0.892
160	8	0.4	0.869
160	8	0.5	0.879
160	8	0.6	0.869
160	8	0.7	0.883
160	8	0.8	0.875
160	8	0.9	0.879
160	8	1	0.848
160	9	0.1	0.876
160	9	0.2	0.88
160	9	0.3	0.88
160	9	0.4	0.88
160	9	0.5	0.875
160	9	0.6	0.877
160	9	0.7	0.881
160	9	0.8	0.873
160	9	0.9	0.881
160	9	1	0.853
160	10	0.1	0.887
160	10	0.2	0.882
160	10	0.3	0.875
160	10	0.4	0.861
160	10	0.5	0.837
160	10	0.6	0.879
160	10	0.7	0.875
160	10	0.8	0.876
160	10	0.9	0.88
160	10	1	0.863
170	1	0.1	0.86
170	1	0.2	0.873
170	1	0.3	0.871
170	1	0.4	0.869
170	1	0.5	0.892
170	1	0.6	0.87
170	1	0.7	0.875
170	1	0.8	0.868
170	1	0.9	0.826
170	1	1	0.87
170	2	0.1	0.86
170	2	0.2	0.883
170	2	0.3	0.874
170	2	0.4	0.87
170	2	0.5	0.867
170	2	0.6	0.875
170	2	0.7	0.874
170	2	0.8	0.845
170	2	0.9	0.833
170	2	1	0.85
170	3	0.1	0.88
170	3	0.2	0.881
170	3	0.3	0.881
170	3	0.4	0.872
170	3	0.5	0.866
170	3	0.6	0.872
170	3	0.7	0.867
170	3	0.8	0.862
170	3	0.9	0.852
170	3	1	0.875
170	4	0.1	0.881
170	4	0.2	0.881
170	4	0.3	0.876
170	4	0.4	0.88
170	4	0.5	0.886
170	4	0.6	0.863
170	4	0.7	0.866
170	4	0.8	0.859
170	4	0.9	0.869
170	4	1	0.821
170	5	0.1	0.855
170	5	0.2	0.877
170	5	0.3	0.867
170	5	0.4	0.862
170	5	0.5	0.883
170	5	0.6	0.877
170	5	0.7	0.884
170	5	0.8	0.856
170	5	0.9	0.882
170	5	1	0.884
170	6	0.1	0.855
170	6	0.2	0.887
170	6	0.3	0.877
170	6	0.4	0.873
170	6	0.5	0.868
170	6	0.6	0.877
170	6	0.7	0.866
170	6	0.8	0.864
170	6	0.9	0.84
170	6	1	0.835
170	7	0.1	0.887
170	7	0.2	0.879
170	7	0.3	0.865
170	7	0.4	0.878
170	7	0.5	0.878
170	7	0.6	0.882
170	7	0.7	0.874
170	7	0.8	0.88
170	7	0.9	0.874
170	7	1	0.867
170	8	0.1	0.855
170	8	0.2	0.878
170	8	0.3	0.892
170	8	0.4	0.869
170	8	0.5	0.879
170	8	0.6	0.869
170	8	0.7	0.883
170	8	0.8	0.875
170	8	0.9	0.879
170	8	1	0.848
170	9	0.1	0.876
170	9	0.2	0.88
170	9	0.3	0.88
170	9	0.4	0.88
170	9	0.5	0.875
170	9	0.6	0.877
170	9	0.7	0.881
170	9	0.8	0.873
170	9	0.9	0.881
170	9	1	0.853
170	10	0.1	0.887
170	10	0.2	0.882
170	10	0.3	0.875
170	10	0.4	0.861
170	10	0.5	0.837
170	10	0.6	0.879
170	10	0.7	0.875
170	10	0.8	0.876
170	10	0.9	0.88
170	10	1	0.863
180	1	0.1	0.86
180	1	0.2	0.873
180	1	0.3	0.871
180	1	0.4	0.869
180	1	0.5	0.892
180	1	0.6	0.87
180	1	0.7	0.875
180	1	0.8	0.868
180	1	0.9	0.826
180	1	1	0.87
180	2	0.1	0.86
180	2	0.2	0.883
180	2	0.3	0.874
180	2	0.4	0.87
180	2	0.5	0.867
180	2	0.6	0.875
180	2	0.7	0.874
180	2	0.8	0.845
180	2	0.9	0.833
180	2	1	0.85
180	3	0.1	0.88
180	3	0.2	0.881
180	3	0.3	0.881
180	3	0.4	0.872
180	3	0.5	0.866
180	3	0.6	0.872
180	3	0.7	0.867
180	3	0.8	0.862
180	3	0.9	0.852
180	3	1	0.875
180	4	0.1	0.881
180	4	0.2	0.881
180	4	0.3	0.876
180	4	0.4	0.88
180	4	0.5	0.886
180	4	0.6	0.863
180	4	0.7	0.866
180	4	0.8	0.859
180	4	0.9	0.869
180	4	1	0.821
180	5	0.1	0.855
180	5	0.2	0.877
180	5	0.3	0.867
180	5	0.4	0.862
180	5	0.5	0.883
180	5	0.6	0.877
180	5	0.7	0.884
180	5	0.8	0.856
180	5	0.9	0.882
180	5	1	0.884
180	6	0.1	0.855
180	6	0.2	0.887
180	6	0.3	0.877
180	6	0.4	0.873
180	6	0.5	0.868
180	6	0.6	0.877
180	6	0.7	0.866
180	6	0.8	0.864
180	6	0.9	0.84
180	6	1	0.835
180	7	0.1	0.887
180	7	0.2	0.879
180	7	0.3	0.865
180	7	0.4	0.878
180	7	0.5	0.878
180	7	0.6	0.882
180	7	0.7	0.874
180	7	0.8	0.88
180	7	0.9	0.874
180	7	1	0.867
180	8	0.1	0.855
180	8	0.2	0.878
180	8	0.3	0.892
180	8	0.4	0.869
180	8	0.5	0.879
180	8	0.6	0.869
180	8	0.7	0.883
180	8	0.8	0.875
180	8	0.9	0.879
180	8	1	0.848
180	9	0.1	0.876
180	9	0.2	0.88
180	9	0.3	0.88
180	9	0.4	0.88
180	9	0.5	0.875
180	9	0.6	0.877
180	9	0.7	0.881
180	9	0.8	0.873
180	9	0.9	0.881
180	9	1	0.853
180	10	0.1	0.887
180	10	0.2	0.882
180	10	0.3	0.875
180	10	0.4	0.861
180	10	0.5	0.837
180	10	0.6	0.879
180	10	0.7	0.875
180	10	0.8	0.876
180	10	0.9	0.88
180	10	1	0.863
190	1	0.1	0.86
190	1	0.2	0.873
190	1	0.3	0.871
190	1	0.4	0.869
190	1	0.5	0.892
190	1	0.6	0.87
190	1	0.7	0.875
190	1	0.8	0.868
190	1	0.9	0.826
190	1	1	0.87
190	2	0.1	0.86
190	2	0.2	0.883
190	2	0.3	0.874
190	2	0.4	0.87
190	2	0.5	0.867
190	2	0.6	0.875
190	2	0.7	0.874
190	2	0.8	0.845
190	2	0.9	0.833
190	2	1	0.85
190	3	0.1	0.88
190	3	0.2	0.881
190	3	0.3	0.881
190	3	0.4	0.872
190	3	0.5	0.866
190	3	0.6	0.872
190	3	0.7	0.867
190	3	0.8	0.862
190	3	0.9	0.852
190	3	1	0.875
190	4	0.1	0.881
190	4	0.2	0.881
190	4	0.3	0.876
190	4	0.4	0.88
190	4	0.5	0.886
190	4	0.6	0.863
190	4	0.7	0.866
190	4	0.8	0.859
190	4	0.9	0.869
190	4	1	0.821
190	5	0.1	0.855
190	5	0.2	0.877
190	5	0.3	0.867
190	5	0.4	0.862
190	5	0.5	0.883
190	5	0.6	0.877
190	5	0.7	0.884
190	5	0.8	0.856
190	5	0.9	0.882
190	5	1	0.884
190	6	0.1	0.855
190	6	0.2	0.887
190	6	0.3	0.877
190	6	0.4	0.873
190	6	0.5	0.868
190	6	0.6	0.877
190	6	0.7	0.866
190	6	0.8	0.864
190	6	0.9	0.84
190	6	1	0.835
190	7	0.1	0.887
190	7	0.2	0.879
190	7	0.3	0.865
190	7	0.4	0.878
190	7	0.5	0.878
190	7	0.6	0.882
190	7	0.7	0.874
190	7	0.8	0.88
190	7	0.9	0.874
190	7	1	0.867
190	8	0.1	0.855
190	8	0.2	0.878
190	8	0.3	0.892
190	8	0.4	0.869
190	8	0.5	0.879
190	8	0.6	0.869
190	8	0.7	0.883
190	8	0.8	0.875
190	8	0.9	0.879
190	8	1	0.848
190	9	0.1	0.876
190	9	0.2	0.88
190	9	0.3	0.88
190	9	0.4	0.88
190	9	0.5	0.875
190	9	0.6	0.877
190	9	0.7	0.881
190	9	0.8	0.873
190	9	0.9	0.881
190	9	1	0.853
190	10	0.1	0.887
190	10	0.2	0.882
190	10	0.3	0.875
190	10	0.4	0.861
190	10	0.5	0.837
190	10	0.6	0.879
190	10	0.7	0.875
190	10	0.8	0.876
190	10	0.9	0.88
190	10	1	0.863
200	1	0.1	0.86
200	1	0.2	0.873
200	1	0.3	0.871
200	1	0.4	0.869
200	1	0.5	0.892
200	1	0.6	0.87
200	1	0.7	0.875
200	1	0.8	0.868
200	1	0.9	0.826
200	1	1	0.87
200	2	0.1	0.86
200	2	0.2	0.883
200	2	0.3	0.874
200	2	0.4	0.87
200	2	0.5	0.867
200	2	0.6	0.875
200	2	0.7	0.874
200	2	0.8	0.845
200	2	0.9	0.833
200	2	1	0.85
200	3	0.1	0.88
200	3	0.2	0.881
200	3	0.3	0.881
200	3	0.4	0.872
200	3	0.5	0.866
200	3	0.6	0.872
200	3	0.7	0.867
200	3	0.8	0.862
200	3	0.9	0.852
200	3	1	0.875
200	4	0.1	0.881
200	4	0.2	0.881
200	4	0.3	0.876
200	4	0.4	0.88
200	4	0.5	0.886
200	4	0.6	0.863
200	4	0.7	0.866
200	4	0.8	0.859
200	4	0.9	0.869
200	4	1	0.821
200	5	0.1	0.855
200	5	0.2	0.877
200	5	0.3	0.867
200	5	0.4	0.862
200	5	0.5	0.883
200	5	0.6	0.877
200	5	0.7	0.884
200	5	0.8	0.856
200	5	0.9	0.882
200	5	1	0.884
200	6	0.1	0.855
200	6	0.2	0.887
200	6	0.3	0.877
200	6	0.4	0.873
200	6	0.5	0.868
200	6	0.6	0.877
200	6	0.7	0.866
200	6	0.8	0.864
200	6	0.9	0.84
200	6	1	0.835
200	7	0.1	0.887
200	7	0.2	0.879
200	7	0.3	0.865
200	7	0.4	0.878
200	7	0.5	0.878
200	7	0.6	0.882
200	7	0.7	0.874
200	7	0.8	0.88
200	7	0.9	0.874
200	7	1	0.867
200	8	0.1	0.855
200	8	0.2	0.878
200	8	0.3	0.892
200	8	0.4	0.869
200	8	0.5	0.879
200	8	0.6	0.869
200	8	0.7	0.883
200	8	0.8	0.875
200	8	0.9	0.879
200	8	1	0.848
200	9	0.1	0.876
200	9	0.2	0.88
200	9	0.3	0.88
200	9	0.4	0.88
200	9	0.5	0.875
200	9	0.6	0.877
200	9	0.7	0.881
200	9	0.8	0.873
200	9	0.9	0.881
200	9	1	0.853
200	10	0.1	0.887
200	10	0.2	0.882
200	10	0.3	0.875
200	10	0.4	0.861
200	10	0.5	0.837
200	10	0.6	0.879
200	10	0.7	0.875
200	10	0.8	0.876
[truncated: 1,002 more rows]
